# Supplementary material for: Robust T cell activation requires an eIF3-driven burst in T cell receptor translation
Source: eLife. 2021 Dec 31;10:e74272. doi: 10.7554/eLife.74272 (PMC8758144; doi:10.7554/eLife.74272)
Supplement: Supplementary file 4. — Each tab lists transcript name and version, gene name, type of transcript, length of transcript, and mean transcripts per million, calculated from two biological replicates. [file elife-74272-supp4.xlsx]

## Sheet: Jurkat non-activated <TPM>
TranscriptID	GeneName	Type	length	tpm
ENST00000000233.9	ARF5	protein_coding	1103	17.7833
ENST00000000412.7	M6PR	protein_coding	2756	6.68318
ENST00000000442.10	ESRRA	protein_coding	2215	0.930991
ENST00000001008.5	FKBP4	protein_coding	3732	10.6854
ENST00000001146.6	CYP26B1	protein_coding	4732	0.0294867
ENST00000002125.8	NDUFAF7	protein_coding	2176	0.147952
ENST00000002165.10	FUCA2	protein_coding	2356	0.0611008
ENST00000002501.10	DBNDD1	protein_coding	2079	0.0543915
ENST00000002596.5	HS3ST1	protein_coding	8031	0.00337807
ENST00000002829.7	SEMA3F	protein_coding	3802	0.00423492
ENST00000003084.10	CFTR	protein_coding	6132	0.0164733
ENST00000003100.12	CYP51A1	protein_coding	3210	0.166407
ENST00000003302.8	USP28	protein_coding	4669	0.0821894
ENST00000003912.7	NIPAL3	protein_coding	5481	1.02517
ENST00000004531.14	SLC7A2	protein_coding	7560	0.00238363
ENST00000005082.13	ZNF195	protein_coding	2021	0.13123
ENST00000005257.6	RALA	protein_coding	2880	1.27582
ENST00000005259.8	BCAP29	protein_coding	4572	0.09591
ENST00000005260.8	BAIAP2L1	protein_coding	3622	0.0400233
ENST00000005284.3	CACNG3	protein_coding	3088	0.0125497
ENST00000005286.8	TMEM132A	protein_coding	3480	0.205097
ENST00000005340.9	DVL2	protein_coding	3018	1.78019
ENST00000005374.10	GGCT	protein_coding	1032	0.153941
ENST00000005386.7	RPAP3	protein_coding	4370	0.320769
ENST00000005558.8	IFRD1	protein_coding	1834	0.799105
ENST00000006275.8	TRAPPC6A	protein_coding	805	3.04067
ENST00000006658.10	SPATA20	protein_coding	2719	0.120292
ENST00000006777.10	RHBDD2	protein_coding	1802	2.1596
ENST00000007264.6	RPUSD1	protein_coding	2050	1.68089
ENST00000007390.2	TSR3	protein_coding	1243	5.08901
ENST00000007414.7	OSBPL7	protein_coding	3640	0.33104
ENST00000007510.8	ARHGAP33	protein_coding	2545	0.0863005
ENST00000007516.7	NDUFAB1	protein_coding	717	25.725
ENST00000007699.9	YBX2	protein_coding	1590	0.169734
ENST00000007708.7	PDK2	protein_coding	2384	0.092152
ENST00000007722.11	ITGA3	protein_coding	3665	0.00415826
ENST00000007969.12	LRRC23	protein_coding	1615	0.359986
ENST00000008180.13	IL32	protein_coding	1056	0.459417
ENST00000008391.3	TFAP2D	protein_coding	1711	0.0071623
ENST00000008440.9	SPRTN	protein_coding	1667	0.528026
ENST00000008527.9	CRY1	protein_coding	3267	2.13441
ENST00000008876.7	MAPK8IP2	retained_intron	5596	0.0146805
ENST00000008938.4	PGLYRP1	protein_coding	720	0.184046
ENST00000009041.11	STARD3NL	protein_coding	1728	1.26271
ENST00000009180.8	CD9	protein_coding	1169	0.0495498
ENST00000009589.7	RPS20	protein_coding	626	367.552
ENST00000010132.6	DYRK4	protein_coding	1840	0.133665
ENST00000010299.10	FAM76A	protein_coding	1050	0.0445976
ENST00000011473.6	SYPL1	protein_coding	2127	0.0501534
ENST00000011619.5	RANBP9	protein_coding	3113	2.19542
ENST00000011653.8	CD4	protein_coding	3114	0.137684
ENST00000011684.11	PLEKHG6	protein_coding	2881	0.0199766
ENST00000011691.4	SS18L2	protein_coding	815	5.298
ENST00000011700.10	VPS13D	protein_coding	10969	0.0493206
ENST00000011898.9	TSPAN9	protein_coding	4323	0.0556261
ENST00000011989.11	CYP4F2	protein_coding	2067	0.0157397
ENST00000012049.9	QPCTL	protein_coding	2310	0.611966
ENST00000012134.6	HIVEP2	protein_coding	9524	0.110241
ENST00000012443.8	PPP5C	protein_coding	2109	4.2064
ENST00000013034.3	NME1	protein_coding	796	0.149314
ENST00000013070.10	UBR7	protein_coding	3694	3.53722
ENST00000013125.8	MAP4K5	protein_coding	4354	0.686016
ENST00000013222.5	INMT	protein_coding	2559	0.0399838
ENST00000013807.9	ERCC1	protein_coding	1278	1.00421
ENST00000013894.2	ABHD5	nonsense_mediated_decay	833	0.155583
ENST00000014914.5	GPRC5A	protein_coding	7362	0.0740679
ENST00000014930.8	HEBP1	protein_coding	1173	0.0807183
ENST00000014935.7	DNASE1L1	protein_coding	2652	0.0793646
ENST00000016171.5	COX15	protein_coding	2356	1.77387
ENST00000016946.7	RGPD5	protein_coding	7253	0.182048
ENST00000017003.6	XYLT2	protein_coding	3507	0.658158
ENST00000019019.6	FTSJ1	protein_coding	1986	0.158338
ENST00000019317.8	RALBP1	protein_coding	4368	0.124422
ENST00000020673.5	PSD	protein_coding	4183	0.00563815
ENST00000020926.7	SYT13	protein_coding	5144	0.00410586
ENST00000020945.2	SNAI2	protein_coding	2099	0.00171262
ENST00000022615.8	VDAC3	protein_coding	1355	15.8955
ENST00000023897.10	GABRA1	protein_coding	2083	0.000944315
ENST00000023939.8	RTFDC1	protein_coding	1745	2.47154
ENST00000025008.9	RB1CC1	protein_coding	6635	0.632651
ENST00000025301.3	AKAP11	protein_coding	9920	0.681748
ENST00000025399.10	STRAP	protein_coding	1442	0.14545
ENST00000026218.9	PIGQ	protein_coding	2846	0.344625
ENST00000027335.7	CDH17	protein_coding	3693	0.00217353
ENST00000028008.9	RNASET2	nonsense_mediated_decay	1220	0.0261199
ENST00000029410.9	B4GALT7	protein_coding	1747	1.45398
ENST00000031146.8	SLC39A9	protein_coding	5192	3.4366
ENST00000033079.7	FAM13B	protein_coding	5465	0.752878
ENST00000034275.12	RANBP3	protein_coding	1762	0.0377896
ENST00000035307.6	CHPF2	protein_coding	3978	1.35285
ENST00000037243.6	GABARAPL2	protein_coding	1002	6.17194
ENST00000037869.7	FAM136A	protein_coding	1810	8.04962
ENST00000038176.7	NSMAF	protein_coding	3569	0.864005
ENST00000039007.4	OTC	protein_coding	1585	0.00379051
ENST00000039989.8	TTC17	protein_coding	4469	1.01083
ENST00000040584.5	HOXC8	protein_coding	1889	0.0113724
ENST00000040663.7	MRI1	protein_coding	1735	1.04458
ENST00000040738.9	BOD1L1	protein_coding	10565	0.880124
ENST00000040877.1	TARBP1	protein_coding	5130	1.13943
ENST00000043402.7	RTN4R	protein_coding	2157	0.0287131
ENST00000044462.11	PSMA4	protein_coding	4411	1.11912
ENST00000045083.6	FAM65C	protein_coding	4279	0.00304622
ENST00000045347.11	SPATA7	protein_coding	1410	0.0581464
ENST00000046640.7	CTNS	protein_coding	2866	0.669521
ENST00000046794.9	LCP2	protein_coding	4678	0.179216
ENST00000052569.10	GOPC	protein_coding	4590	2.10744
ENST00000052754.9	DCN	protein_coding	7156	0.00181664
ENST00000053468.3	MRPS10	protein_coding	2110	4.31791
ENST00000053469.8	GUCA1A	protein_coding	1874	0.00607185
ENST00000053867.7	GRN	protein_coding	2342	2.62998
ENST00000054650.8	THAP3	protein_coding	1366	3.51479
ENST00000054666.10	VAMP3	protein_coding	2205	1.2612
ENST00000054950.3	RCN1	protein_coding	2572	2.5281
ENST00000055077.7	RFC2	protein_coding	1695	3.1042
ENST00000055335.10	PPP1R3F	protein_coding	3421	0.40341
ENST00000055682.10	KIAA2022	protein_coding	11719	0.14294
ENST00000056233.3	NFE2L3	protein_coding	3686	0.709708
ENST00000057513.7	TNIP3	protein_coding	2416	0.0208044
ENST00000060969.5	SIKE1	protein_coding	2190	0.312319
ENST00000061240.6	TLL1	protein_coding	6708	0.00126597
ENST00000062104.3	NNAT	protein_coding	1297	0.113377
ENST00000064571.2	CBLN4	protein_coding	3024	0.001902
ENST00000064724.7	CLDN11	protein_coding	2169	0.0092356
ENST00000064778.8	FAM168A	protein_coding	7296	1.74483
ENST00000064780.6	RELT	protein_coding	3535	0.57779
ENST00000066544.7	CDC27	protein_coding	5801	1.75921
ENST00000070846.10	PKP2	protein_coding	4241	0.00186123
ENST00000072516.7	IL1RAP	protein_coding	4697	0.169383
ENST00000072644.5	YIPF1	protein_coding	1851	0.900675
ENST00000072869.8	ADCK2	protein_coding	2377	4.33331
ENST00000074304.9	INPP4A	protein_coding	6752	0.760471
ENST00000075120.11	SLC2A3	protein_coding	3915	0.664681
ENST00000075430.11	CTDP1	protein_coding	3538	0.88331
ENST00000075503.7	STYK1	protein_coding	2995	0.00258382
ENST00000078429.8	GNA11	protein_coding	4147	0.270958
ENST00000078445.6	CREB3L3	protein_coding	2618	0.198934
ENST00000078527.8	PIGV	protein_coding	2367	0.394944
ENST00000080059.11	HDAC7	protein_coding	4095	0.468512
ENST00000081029.7	MRPS35	protein_coding	1888	5.90195
ENST00000082468.11	BTN3A1	retained_intron	3442	0.386557
ENST00000083182.7	APPBP2	protein_coding	6478	0.557758
ENST00000084795.9	RPL18	protein_coding	612	269.632
ENST00000084798.8	CA11	protein_coding	1844	1.31348
ENST00000085068.7	ISOC2	protein_coding	1122	2.20842
ENST00000085079.11	EPN1	protein_coding	2355	1.0873
ENST00000155093.7	ZFY	protein_coding	5239	0.131625
ENST00000155674.9	CECR5	protein_coding	1735	2.14079
ENST00000155858.10	TRPM5	protein_coding	3929	4.36511e-06
ENST00000155926.8	TRIB2	protein_coding	4391	1.14237
ENST00000156084.8	OTUD5	protein_coding	2740	0.000145125
ENST00000156109.6	GPKOW	protein_coding	1742	2.5664
ENST00000156471.9	AQR	protein_coding	9694	0.480687
ENST00000156476.6	KLK13	nonsense_mediated_decay	1047	0.000336929
ENST00000156499.6	KLK14	protein_coding	1060	0.00137754
ENST00000156825.5	MBD3	protein_coding	5518	0.734071
ENST00000157600.7	LMCD1	protein_coding	8405	0.00920845
ENST00000157812.6	PSMC4	protein_coding	1591	14.056
ENST00000158009.5	FNDC8	protein_coding	1388	0.148953
ENST00000158166.5	CAMKK1	protein_coding	2459	0.0234854
ENST00000158526.9	FAM50A	protein_coding	1240	0.473816
ENST00000158762.7	ACAP1	protein_coding	2512	9.49032
ENST00000158771.8	DERL2	protein_coding	4209	0.842861
ENST00000159087.6	ANO8	protein_coding	4152	0.252387
ENST00000159111.8	KDM4B	protein_coding	5593	0.254884
ENST00000160262.9	ICAM3	protein_coding	1934	13.573
ENST00000160298.8	CAMSAP3	protein_coding	3889	0.0820669
ENST00000160382.9	ACTL6B	protein_coding	1537	0.00243052
ENST00000160740.7	CIC	protein_coding	6111	0.051764
ENST00000160827.8	KIF22	protein_coding	2113	15.0722
ENST00000161863.8	YTHDC2	protein_coding	6316	0.473333
ENST00000162044.13	TMEM161A	protein_coding	1820	2.38027
ENST00000162330.9	BCAR1	protein_coding	3221	4.50627e-08
ENST00000162391.7	FOXJ2	protein_coding	5523	0.468269
ENST00000162749.6	TNFRSF1A	protein_coding	2223	1.40487
ENST00000163416.6	GOLGA5	protein_coding	2969	1.45694
ENST00000163678.11	METTL22	nonsense_mediated_decay	1510	2.31657
ENST00000164024.4	CELSR3	protein_coding	11956	0.452824
ENST00000164133.6	PPP2R5B	protein_coding	2745	1.03976
ENST00000164139.3	PYGM	protein_coding	3198	0.163463
ENST00000164227.9	BCL3	protein_coding	2038	0.00718565
ENST00000164247.5	KCNAB2	protein_coding	4273	0.351309
ENST00000164305.9	PIGB	protein_coding	2172	0.281284
ENST00000164640.8	PDZD4	protein_coding	3689	0.243748
ENST00000165698.9	REEP1	protein_coding	3857	0.0492802
ENST00000166139.8	FSTL3	protein_coding	2542	0.190885
ENST00000166244.7	EPHA8	protein_coding	4943	0.00119581
ENST00000166345.7	TRIP13	protein_coding	2672	3.03341
ENST00000167106.8	VASH1	protein_coding	5728	0.391188
ENST00000167218.9	PDCD2	nonsense_mediated_decay	1118	2.08553
ENST00000167462.9	LLGL2	protein_coding	3480	0.024948
ENST00000167588.3	KRT20	protein_coding	1737	0.00345469
ENST00000168216.10	HSD17B10	protein_coding	960	21.5975
ENST00000168869.12	RGS11	nonsense_mediated_decay	2236	0.0052237
ENST00000168977.6	NMRK2	protein_coding	1126	0.00848635
ENST00000169298.7	ST6GAL1	protein_coding	4645	0.951921
ENST00000169551.10	TIMM21	protein_coding	3095	0.347755
ENST00000170168.8	REXO1	protein_coding	4591	1.69294
ENST00000170447.11	MKRN2	protein_coding	2848	3.93607
ENST00000170564.6	GPATCH1	protein_coding	3492	0.777115
ENST00000170630.6	IL4R	protein_coding	3380	0.152095
ENST00000171111.9	KEAP1	protein_coding	2955	1.49656
ENST00000171757.2	P2RY10	protein_coding	1714	0.0157349
ENST00000172229.7	NGFR	protein_coding	3417	0.0303385
ENST00000173229.6	NTN1	protein_coding	5954	0.033218
ENST00000173527.5	ISOC1	protein_coding	1940	1.48403
ENST00000173785.4	KLF6	processed_transcript	925	0.155154
ENST00000173898.11	TRO	protein_coding	4647	0.394151
ENST00000174618.4	MNT	protein_coding	4996	0.208559
ENST00000174653.3	AP3M2	protein_coding	3661	0.0275482
ENST00000175091.4	LAPTM4A	protein_coding	1765	1.31455
ENST00000175756.9	PTPN18	protein_coding	3669	0.635125
ENST00000176183.5	DRD4	protein_coding	1375	0.0767743
ENST00000176195.3	SCT	protein_coding	366	0.0486668
ENST00000176643.10	ALDH3A2	protein_coding	3928	5.18595e-12
ENST00000176763.9	STK10	protein_coding	6060	1.19803
ENST00000177694.1	TBX21	protein_coding	2572	0.0340453
ENST00000177742.7	MRPS34	protein_coding	1040	1.03431
ENST00000178638.7	CA12	protein_coding	6413	0.0014812
ENST00000178640.9	MAP2K5	protein_coding	2347	0.246737
ENST00000179259.5	TIGAR	protein_coding	2782	0.658362
ENST00000180173.9	MTMR7	protein_coding	3850	0.0434833
ENST00000181383.8	CPB2	protein_coding	1717	0.114021
ENST00000181839.8	CDK13	protein_coding	7298	0.740559
ENST00000182527.3	TRAM2	protein_coding	6908	0.938729
ENST00000184183.8	ROPN1	protein_coding	1614	0.0220468
ENST00000184266.2	NDUFB4	protein_coding	671	30.6486
ENST00000184956.10	HEATR6	protein_coding	3932	0.560449
ENST00000185150.8	ERLEC1	protein_coding	2433	0.41182
ENST00000185206.10	CLIC5	protein_coding	6023	0.0105378
ENST00000186436.9	TMEM131	protein_coding	6640	0.372925
ENST00000187397.8	ARPP21	protein_coding	3433	0.167176
ENST00000187762.6	TMEM38A	protein_coding	2649	0.435257
ENST00000187830.2	PVR	nonsense_mediated_decay	3132	0.0479391
ENST00000187879.12	ZNF222	protein_coding	1598	0.0066928
ENST00000188312.6	ACTR6	protein_coding	2464	0.127839
ENST00000188376.9	SLC25A3	protein_coding	1909	0.268934
ENST00000189444.10	NFKB2	protein_coding	3011	0.177386
ENST00000190611.8	OSBPL6	protein_coding	10513	0.0115185
ENST00000191018.9	CTSA	protein_coding	1898	0.898321
ENST00000191063.8	ANKRD16	protein_coding	1567	0.2586
ENST00000192314.6	GAL3ST2	protein_coding	1370	0.0252528
ENST00000192788.5	UHRF1BP1	protein_coding	9570	0.81054
ENST00000193322.7	OSTM1	protein_coding	4467	0.664368
ENST00000193391.7	IMPG2	protein_coding	8337	0.0440803
ENST00000193403.10	ACTN1	protein_coding	3779	0.722953
ENST00000194118.8	KIAA0141	protein_coding	2203	0.220876
ENST00000194155.6	PCDHB2	protein_coding	4126	0.0242002
ENST00000194214.9	HSPB11	protein_coding	915	4.78392
ENST00000194530.7	STRADB	protein_coding	2293	1.14295
ENST00000194672.11	FAM135A	nonsense_mediated_decay	5198	0.0100333
ENST00000196061.4	PLOD1	protein_coding	2940	0.979977
ENST00000196169.7	TDRD3	protein_coding	3019	0.202686
ENST00000196371.9	OXCT1	protein_coding	3388	2.14691
ENST00000196482.3	ZNF324	protein_coding	3000	1.43988
ENST00000196489.3	ZNF416	protein_coding	2561	1.31724
ENST00000196551.7	RPS5	protein_coding	740	279.516
ENST00000197268.12	FAM234B	protein_coding	4808	0.352042
ENST00000198536.6	PILRA	protein_coding	1316	0.197237
ENST00000198765.5	CPNE3	protein_coding	4760	0.0291402
ENST00000198767.10	RRN3	protein_coding	3762	2.29376
ENST00000198939.6	CHERP	protein_coding	4084	0.134455
ENST00000199280.3	AQP2	protein_coding	4174	0.0110918
ENST00000199320.8	DIMT1	protein_coding	2859	1.07841
ENST00000199389.10	EIF2AK1	protein_coding	4469	1.66811
ENST00000199448.8	EPDR1	protein_coding	2599	2.59152
ENST00000199706.12	MRPL28	protein_coding	1098	11.6606
ENST00000199708.2	HBQ1	protein_coding	536	0.711282
ENST00000199814.8	RBM22	protein_coding	2342	5.4725
ENST00000200135.7	ZW10	protein_coding	2992	2.37924
ENST00000200181.7	ITGB4	protein_coding	5919	0.00165349
ENST00000200453.5	PPP1R15A	protein_coding	2378	2.3687
ENST00000200457.8	TRIP6	protein_coding	1942	0.230862
ENST00000200557.10	ADAM11	protein_coding	4571	0.0476574
ENST00000200639.8	LAMP2	protein_coding	1867	0.971198
ENST00000200652.3	SLC22A4	protein_coding	2201	0.0192172
ENST00000200676.7	CETP	protein_coding	1791	0.0322095
ENST00000201031.2	TFAP2C	protein_coding	2866	0.355858
ENST00000201943.9	CACNB4	protein_coding	1394	0.00146079
ENST00000201961.6	NOL4L	protein_coding	971	0.308275
ENST00000201979.2	REM1	protein_coding	1665	0.00120667
ENST00000202017.5	PDRG1	protein_coding	1998	4.17674
ENST00000202556.13	PPP1R13B	protein_coding	4958	0.0743448
ENST00000202677.11	RALGAPA2	protein_coding	6152	0.366535
ENST00000202773.13	RPL6	protein_coding	947	387.294
ENST00000202816.5	ESF1	protein_coding	3216	1.2233
ENST00000202831.7	SLC8B1	protein_coding	2975	0.058798
ENST00000202834.11	TMEM230	protein_coding	1472	3.10152
ENST00000202917.9	OAS1	protein_coding	1816	0.0924078
ENST00000202967.4	SIRT4	protein_coding	1217	0.739326
ENST00000203001.6	TRMT6	protein_coding	2327	1.79328
ENST00000203166.9	HAUS5	protein_coding	4283	0.751692
ENST00000203407.5	UQCRC1	protein_coding	1985	14.5924
ENST00000203556.8	GMIP	protein_coding	3538	0.442451
ENST00000203629.2	LAG3	protein_coding	1974	0.006942
ENST00000203630.9	MLF2	protein_coding	1969	2.78119
ENST00000203664.9	OTUB2	protein_coding	3922	0.255067
ENST00000204005.13	LTBP4	protein_coding	5032	0.0786033
ENST00000204517.10	TFAP4	protein_coding	2215	1.26481
ENST00000204549.8	PDCD7	protein_coding	2851	2.57987
ENST00000204566.6	SPG21	protein_coding	1822	1.92846
ENST00000204615.11	THPO	protein_coding	1855	0.0128565
ENST00000204637.6	FLT3LG	protein_coding	1046	0.147997
ENST00000204679.8	GNPTG	protein_coding	1983	1.00374
ENST00000204726.7	GOLGA3	protein_coding	9252	1.04914
ENST00000204961.4	EFNB1	protein_coding	3314	0.721378
ENST00000205061.9	GLG1	protein_coding	8261	0.606269
ENST00000205135.8	PLEKHG2	protein_coding	4209	0.135364
ENST00000205143.4	DLL3	protein_coding	2332	0.205456
ENST00000205194.4	NAT14	protein_coding	1536	2.44007
ENST00000205214.10	AASDH	protein_coding	3590	0.0884576
ENST00000205402.9	DLD	protein_coding	3755	0.799007
ENST00000205557.11	ABCC6	protein_coding	5747	0.0264246
ENST00000205636.3	CMTM6	protein_coding	3863	4.00396
ENST00000205890.9	MYO15A	protein_coding	11863	0.00140305
ENST00000206020.7	SPAG7	protein_coding	1058	5.18663
ENST00000206262.1	RGS17	protein_coding	1636	0.019965
ENST00000206380.7	TMEM101	protein_coding	1536	4.9563
ENST00000206423.7	CCDC80	protein_coding	12430	0.057369
ENST00000206446.4	CMA1	protein_coding	633	0.0240662
ENST00000206451.10	PSME1	protein_coding	1006	39.9717
ENST00000206474.11	HAUS4	protein_coding	1642	1.35967
ENST00000206513.5	CEBPE	protein_coding	1554	0.89012
ENST00000206542.8	OSGEP	protein_coding	2002	2.63375
ENST00000206544.8	SLC22A17	protein_coding	2284	1.51632e-11
ENST00000206595.10	G2E3	protein_coding	5804	0.291185
ENST00000206765.10	TGM1	protein_coding	2777	0.164655
ENST00000207157.7	TBX15	protein_coding	3492	0.0119934
ENST00000207457.7	TEKT2	protein_coding	1509	0.00975795
ENST00000207549.8	UNC13D	protein_coding	4393	1.89176
ENST00000207636.9	COMT	nonsense_mediated_decay	1319	0.593315
ENST00000207870.7	XYLB	protein_coding	3664	0.41452
ENST00000209668.2	ADH1A	protein_coding	1499	0.00335861
ENST00000209728.8	CDC6	protein_coding	4810	1.48809
ENST00000209873.8	AAAS	protein_coding	1840	2.85394
ENST00000209875.8	CBX5	protein_coding	11528	2.47637
ENST00000209884.4	KLHL20	protein_coding	3421	0.923713
ENST00000210060.11	DHPS	protein_coding	1363	6.98542
ENST00000210187.10	RAB26	protein_coding	1675	0.236135
ENST00000210227.4	PTBP3	protein_coding	734	0.329288
ENST00000210313.7	PSMD5	protein_coding	3443	0.923075
ENST00000210444.5	NANS	protein_coding	1170	4.72607
ENST00000210633.3	SEMA4G	protein_coding	4094	0.209576
ENST00000211076.4	TPSD1	protein_coding	1499	0.00714103
ENST00000211287.8	MAPK13	protein_coding	2052	0.0876591
ENST00000211314.4	TMEM14A	protein_coding	992	3.9027
ENST00000211379.9	BAG6	protein_coding	3779	0.463017
ENST00000211921.11	LST1	protein_coding	504	0.148994
ENST00000211936.10	ZNF184	protein_coding	3101	1.98058
ENST00000211998.8	VCL	protein_coding	5482	0.0567036
ENST00000212015.10	SIRT1	protein_coding	4094	0.924756
ENST00000212355.8	TGFBR3	protein_coding	6465	0.00057247
ENST00000214869.6	TMED1	protein_coding	1340	2.72188
ENST00000214893.9	ERMP1	processed_transcript	4974	0.113833
ENST00000215057.6	MZF1	protein_coding	2905	0.125193
ENST00000215061.8	OCEL1	protein_coding	1133	0.0901295
ENST00000215071.8	PSMD8	protein_coding	1553	0.38394
ENST00000215115.4	BCL7C	protein_coding	1740	3.79781
ENST00000215368.3	EFNA2	protein_coding	949	0.0443721
ENST00000215375.6	ATP5D	protein_coding	997	1.27575
ENST00000215376.7	CBARP	nonsense_mediated_decay	834	0.102865
ENST00000215530.6	FGF22	protein_coding	1311	0.0394486
ENST00000215531.5	SMIM24	protein_coding	1329	0.0807212
ENST00000215539.3	IGFALS	protein_coding	2116	0.0541354
ENST00000215555.6	2019-03-02	protein_coding	1376	0.597699
ENST00000215565.2	NDUFB7	protein_coding	531	44.3943
ENST00000215567.9	TECR	protein_coding	1171	6.74829
ENST00000215570.7	TIMM13	protein_coding	1973	3.7868
ENST00000215574.8	CDC34	protein_coding	1471	5.07247
ENST00000215582.7	MISP	protein_coding	2871	0.00711225
ENST00000215587.11	POLR2E	nonsense_mediated_decay	1286	2.99769
ENST00000215631.8	GADD45B	protein_coding	1373	0.68968
ENST00000215659.12	MAPK12	protein_coding	1918	0.180317
ENST00000215727.9	SERPIND1	protein_coding	2437	0.0175168
ENST00000215730.11	SNAP29	protein_coding	4287	1.05773
ENST00000215739.12	LZTR1	protein_coding	4572	0.995353
ENST00000215742.8	THAP7	protein_coding	1213	1.44512
ENST00000215754.7	MIF	protein_coding	939	103.76
ENST00000215770.5	DDTL	protein_coding	1545	0.397375
ENST00000215781.2	OSM	protein_coding	1854	0.0898959
ENST00000215790.11	TBC1D10A	protein_coding	2077	1.29438
ENST00000215793.12	SF3A1	protein_coding	5143	1.68694
ENST00000215794.7	USP18	protein_coding	2129	1.69186
ENST00000215798.10	RNF215	protein_coding	1651	0.359862
ENST00000215829.7	SNRPD3	protein_coding	1763	9.92446
ENST00000215832.10	MAPK1	protein_coding	11022	1.39724
ENST00000215855.6	CRYBB3	protein_coding	867	0.00209689
ENST00000215862.8	MORC2	protein_coding	4469	0.152057
ENST00000215882.9	SLC25A1	protein_coding	1648	4.70989
ENST00000215885.3	PLA2G3	protein_coding	2697	0.00143147
ENST00000215886.5	LGALS2	protein_coding	591	0.0126473
ENST00000215904.6	PDXP	protein_coding	2010	4.93443
ENST00000215906.5	ASPHD2	protein_coding	3357	0.584472
ENST00000215909.9	LGALS1	protein_coding	560	0.934508
ENST00000215912.9	PIK3IP1	protein_coding	2467	0.133261
ENST00000215917.11	SRRD	protein_coding	4020	1.26249
ENST00000215919.3	PATZ1	protein_coding	2516	1.44145
ENST00000215939.2	CRYBB1	protein_coding	1102	0.0192822
ENST00000215941.8	ANKRD54	protein_coding	2184	3.28042
ENST00000215956.9	SNU13	protein_coding	1630	1.36796
ENST00000215957.10	MICALL1	protein_coding	4710	0.575681
ENST00000215980.9	CENPM	protein_coding	966	6.78928
ENST00000216014.8	KDELR3	protein_coding	1728	0.14919
ENST00000216019.11	DDX17	retained_intron	6441	3.13368
ENST00000216024.6	DMC1	protein_coding	2371	0.0761115
ENST00000216027.7	HSCB	protein_coding	1114	0.581267
ENST00000216029.7	CBY1	protein_coding	1133	0.687248
ENST00000216034.5	TOMM22	protein_coding	2040	9.65647
ENST00000216036.8	RSPH14	protein_coding	1291	0.0573727
ENST00000216037.10	XBP1	protein_coding	1850	4.91752
ENST00000216038.5	RTCB	protein_coding	2027	8.44787
ENST00000216039.9	JOSD1	protein_coding	3648	3.26389
ENST00000216044.9	GTPBP1	protein_coding	5126	0.768312
ENST00000216061.9	PPP6R2	protein_coding	3415	0.858016
ENST00000216068.8	DNAL4	protein_coding	1504	3.21857
ENST00000216071.4	C22orf31	protein_coding	995	0.0213609
ENST00000216080.5	LMF2	protein_coding	2658	0.0456418
ENST00000216083.6	CBX6	protein_coding	3191	0.276086
ENST00000216085.11	RHBDD3	protein_coding	1794	2.39067
ENST00000216099.12	APOBEC3D	protein_coding	2528	1.23447
ENST00000216101.6	RASL10A	protein_coding	1490	0.0514905
ENST00000216106.5	HMGXB4	protein_coding	4047	1.09412
ENST00000216115.2	BIK	protein_coding	953	1.65558
ENST00000216117.8	HMOX1	protein_coding	1822	0.00332081
ENST00000216121.11	NIPSNAP1	protein_coding	2237	9.06739
ENST00000216122.8	MCM5	protein_coding	3534	2.53246
ENST00000216124.9	ARSA	protein_coding	2050	0.312576
ENST00000216127.4	RASD2	protein_coding	3412	0.0184198
ENST00000216129.6	TTLL12	protein_coding	3385	2.77914
ENST00000216133.9	CBX7	protein_coding	4081	0.172471
ENST00000216144.3	CABP7	protein_coding	3259	0.12129
ENST00000216146.8	RPL3	protein_coding	1442	81.6348
ENST00000216160.10	TAB1	protein_coding	3237	1.24017
ENST00000216180.7	PNPLA3	protein_coding	2805	0.031207
ENST00000216181.9	MYH9	protein_coding	7501	7.98866
ENST00000216185.6	TXN2	protein_coding	1736	1.54331
ENST00000216187.10	FOXRED2	protein_coding	3933	0.175966
ENST00000216190.12	EIF3D	protein_coding	2155	4.4567
ENST00000216194.11	ADSL	protein_coding	1620	4.70836
ENST00000216214.7	FAM118A	protein_coding	3458	0.524842
ENST00000216218.7	ST13	protein_coding	3595	2.31756
ENST00000216223.9	IL2RB	protein_coding	4113	0.0680019
ENST00000216225.8	RBX1	protein_coding	1188	7.28388
ENST00000216237.9	L3MBTL2	protein_coding	3296	3.11515
ENST00000216241.13	CHADL	protein_coding	2533	0.0150931
ENST00000216252.3	PHF5A	protein_coding	1086	16.9739
ENST00000216254.8	ACO2	protein_coding	2741	4.33942
ENST00000216259.7	PMM1	protein_coding	1298	1.22185
ENST00000216264.12	CERK	protein_coding	4450	3.5179
ENST00000216267.12	BRD1	protein_coding	4614	0.260432
ENST00000216268.5	ZBED4	protein_coding	6893	3.03444
ENST00000216271.9	HDAC10	protein_coding	2687	0.190882
ENST00000216274.9	RIPK3	protein_coding	1930	0.154721
ENST00000216277.12	PAPOLA	protein_coding	4519	0.838729
ENST00000216281.12	HSP90AA1	protein_coding	3379	20.548
ENST00000216286.9	NID2	protein_coding	4811	0.0339445
ENST00000216288.11	MARK3	protein_coding	2911	0.849621
ENST00000216294.4	SNAPC1	protein_coding	2656	1.50228
ENST00000216297.6	SUPT16H	protein_coding	4684	7.71153
ENST00000216330.7	FKBP3	protein_coding	1684	0.035838
ENST00000216336.2	CTSG	protein_coding	886	16.4967
ENST00000216338.8	GZMH	protein_coding	909	0.0626795
ENST00000216341.8	GZMB	protein_coding	968	0.00645915
ENST00000216361.8	COCH	protein_coding	2397	0.707059
ENST00000216366.8	AP4S1	protein_coding	2256	0.0566723
ENST00000216367.9	POLE2	protein_coding	1776	0.50823
ENST00000216373.9	SOS2	protein_coding	5498	0.284425
ENST00000216378.2	CDKL1	protein_coding	2209	0.067438
ENST00000216410.7	GNPNAT1	protein_coding	3860	1.76616
ENST00000216414.12	CDKN3	processed_transcript	373	0.380912
ENST00000216416.8	CNIH1	protein_coding	4793	0.809169
ENST00000216420.11	CGRRF1	protein_coding	2057	0.219819
ENST00000216442.11	ATP6V1D	protein_coding	1845	2.11231
ENST00000216445.7	C14orf105	protein_coding	3082	0.0157073
ENST00000216446.8	PLEK2	protein_coding	1549	0.00778195
ENST00000216450.7	LRRC74A	nonsense_mediated_decay	1647	0.000683885
ENST00000216452.8	PIGH	protein_coding	1420	3.75165
ENST00000216455.8	PSMA3	protein_coding	970	19.078
ENST00000216456.6	VTI1B	nonsense_mediated_decay	1103	2.85614
ENST00000216463.8	TIMM9	processed_transcript	1075	0.573179
ENST00000216465.9	GSTZ1	protein_coding	1338	1.88101
ENST00000216468.7	TMED8	protein_coding	7784	2.41007
ENST00000216471.4	SAMD15	protein_coding	2564	0.405023
ENST00000216479.7	AHSA1	protein_coding	1402	19.8455
ENST00000216484.6	SPTLC2	protein_coding	8170	0.877009
ENST00000216487.11	RIN3	protein_coding	3859	0.0673297
ENST00000216489.7	ALKBH1	protein_coding	2594	0.93113
ENST00000216492.9	CHGA	protein_coding	2063	0.0177111
ENST00000216500.9	DHRS7	protein_coding	2322	0.00411339
ENST00000216513.4	SIX4	protein_coding	6285	0.00581527
ENST00000216517.10	CEP128	protein_coding	1606	0.238672
ENST00000216520.6	ERH	processed_transcript	668	7.6981
ENST00000216540.4	SLC10A1	protein_coding	2049	0.216649
ENST00000216554.7	EIF5	protein_coding	5945	2.0873
ENST00000216602.10	ZFYVE21	protein_coding	1521	0.260764
ENST00000216605.12	MTHFD1	protein_coding	3136	2.16165
ENST00000216639.7	VRK1	protein_coding	1745	5.68229
ENST00000216658.9	PAPLN	nonsense_mediated_decay	4182	0.0361177
ENST00000216714.7	APEX1	protein_coding	1484	5.8691
ENST00000216727.8	PABPN1	protein_coding	2001	5.52013
ENST00000216733.7	EFS	protein_coding	3118	0.00112411
ENST00000216743.6	ARHGAP5	retained_intron	3207	0.0899694
ENST00000216756.10	CINP	protein_coding	955	3.43968
ENST00000216774.10	SRP54	protein_coding	2279	2.03998
ENST00000216780.8	PCK2	protein_coding	2357	0.379745
ENST00000216797.9	NFKBIA	protein_coding	1558	2.72716
ENST00000216799.8	EMC9	protein_coding	835	2.70502
ENST00000216802.9	PSME2	protein_coding	1404	0.84434
ENST00000216807.11	BRMS1L	protein_coding	2657	0.19227
ENST00000216832.8	PNN	protein_coding	3576	6.65387
ENST00000216840.10	RABGGTA	protein_coding	2088	0.32669
ENST00000216877.10	PTPRA	protein_coding	3725	0.079958
ENST00000216879.8	NSFL1C	protein_coding	3568	0.0173342
ENST00000216923.4	ZFP64	protein_coding	3264	0.203001
ENST00000216927.4	SIRPG	protein_coding	831	0.0126956
ENST00000216951.6	GSS	protein_coding	1922	3.56979
ENST00000216962.8	PYGB	protein_coding	4134	1.5595
ENST00000216968.4	PROCR	protein_coding	1348	0.0180764
ENST00000217026.4	MYBL2	protein_coding	2639	7.06144
ENST00000217043.2	R3HDML	protein_coding	1377	0.0186954
ENST00000217074.8	PABPC1L	protein_coding	1263	0.510464
ENST00000217075.6	PABPC1L	protein_coding	670	0.0070009
ENST00000217086.8	SALL4	protein_coding	5208	0.00317148
ENST00000217109.8	CSTF1	protein_coding	4290	1.03862
ENST00000217130.4	ZNF512B	protein_coding	2974	0.93779
ENST00000217131.5	CTSZ	protein_coding	1495	0.0658526
ENST00000217133.1	TUBB1	protein_coding	3496	0.0581815
ENST00000217159.5	SLCO4A1	protein_coding	2776	1.08303
ENST00000217162.5	TCFL5	protein_coding	2453	0.732461
ENST00000217173.6	UBOX5	protein_coding	4631	0.205438
ENST00000217182.4	EEF1A2	protein_coding	2006	0.0422204
ENST00000217185.3	PTK6	protein_coding	2401	0.0276957
ENST00000217188.1	SRMS	protein_coding	1516	0.00780223
ENST00000217195.12	C20orf27	protein_coding	1302	3.5274
ENST00000217233.7	TRIB3	protein_coding	2499	5.1514
ENST00000217244.7	CSNK2A1	protein_coding	4416	1.00327
ENST00000217246.8	MACROD2	protein_coding	4994	0.000454801
ENST00000217270.3	PROKR2	protein_coding	1155	0.00182545
ENST00000217315.9	TM9SF4	protein_coding	4032	0.299781
ENST00000217320.7	TLDC2	protein_coding	2083	0.00188863
ENST00000217381.2	SNTA1	protein_coding	2342	1.38615
ENST00000217386.2	OXT	protein_coding	513	0.0555791
ENST00000217398.3	PXMP4	protein_coding	979	0.254067
ENST00000217402.2	CHMP4B	protein_coding	1646	3.34166
ENST00000217407.2	LBP	protein_coding	1961	0.0050415
ENST00000217420.1	SLC32A1	protein_coding	2574	0.000752205
ENST00000217426.6	AHCY	protein_coding	2143	18.5341
ENST00000217429.8	FAM83D	protein_coding	2425	1.62248
ENST00000217446.7	PIGU	protein_coding	1632	2.81216
ENST00000217455.8	ACOT8	protein_coding	1168	3.05271
ENST00000217456.2	APMAP	protein_coding	2430	2.96507
ENST00000217515.10	TXNL1	protein_coding	6894	0.188888
ENST00000217652.7	MYL12A	protein_coding	1229	8.94229
ENST00000217740.3	RNF125	protein_coding	6020	0.227463
ENST00000217800.9	POLI	protein_coding	2289	0.103458
ENST00000217885.5	NOX1	protein_coding	1734	0.00123557
ENST00000217890.10	ARSD	processed_transcript	2160	0.0688448
ENST00000217893.9	TAF9	protein_coding	1283	14.749
ENST00000217901.9	IDH3G	protein_coding	1485	2.16638
ENST00000217909.7	SLC25A43	protein_coding	2783	0.115834
ENST00000217926.5	H2BFWT	protein_coding	894	0.0139415
ENST00000217957.9	VSIG1	protein_coding	2997	0.0176222
ENST00000217958.7	PSMD10	protein_coding	1546	4.88039
ENST00000217961.4	STS	protein_coding	6521	0.0530948
ENST00000217964.11	TBL1X	protein_coding	5871	0.066026
ENST00000217971.7	PGRMC1	protein_coding	1911	3.20725
ENST00000218004.5	NXT2	protein_coding	2692	0.0209257
ENST00000218006.2	GUCY2F	protein_coding	3714	0.00459804
ENST00000218008.7	ATP1B4	protein_coding	3868	0.000125139
ENST00000218032.6	TLR8	protein_coding	4216	0.00261096
ENST00000218056.9	WDR13	protein_coding	2124	0.823245
ENST00000218089.13	STAG2	protein_coding	5218	0.468898
ENST00000218104.5	ABCD1	protein_coding	3664	0.610929
ENST00000218147.11	BCORL1	protein_coding	6860	0.0447343
ENST00000218176.3	KCND1	protein_coding	4437	0.128106
ENST00000218197.9	SLC25A14	protein_coding	1616	0.076684
ENST00000218200.12	FMR1	protein_coding	4333	0.064848
ENST00000218224.8	PQBP1	protein_coding	1113	0.0429963
ENST00000218230.5	PCSK1N	protein_coding	1050	0.0115114
ENST00000218249.6	RAB40AL	protein_coding	1713	0.016468
ENST00000218328.12	HUWE1	processed_transcript	5488	0.550405
ENST00000218340.3	RP2	protein_coding	3803	0.977129
ENST00000218348.7	USP11	protein_coding	3338	2.95922
ENST00000218364.4	HTATSF1	protein_coding	2775	7.73888
ENST00000218388.8	TIMP1	protein_coding	892	0.0817629
ENST00000218432.9	PIN4	protein_coding	1780	0.0969619
ENST00000218436.6	ITIH6	protein_coding	4968	0.00151052
ENST00000218439.8	MAGED2	protein_coding	1958	0.965765
ENST00000218516.3	GLA	protein_coding	1318	2.11948
ENST00000218548.10	ATP12A	protein_coding	3732	0.00203328
ENST00000218652.11	NDFIP2	protein_coding	4625	0.0566904
ENST00000218721.1	MLNR	protein_coding	1239	0.0279141
ENST00000218789.9	ARHGEF7	protein_coding	5233	0.0717765
ENST00000218867.3	SGCG	protein_coding	1624	0.0173667
ENST00000218981.5	DHRS12	protein_coding	1970	0.0443329
ENST00000219066.5	NTHL1	protein_coding	1067	6.36894
ENST00000219069.5	ZNF263	protein_coding	3830	3.97807
ENST00000219097.6	ORC6	protein_coding	1628	5.08746
ENST00000219139.7	C16orf70	protein_coding	2865	1.15575
ENST00000219150.9	CORO1A	protein_coding	1803	36.4435
ENST00000219168.8	LYRM1	protein_coding	1626	0.245979
ENST00000219169.8	NUTF2	protein_coding	2321	2.33939
ENST00000219197.10	CBLN1	protein_coding	2435	0.000662315
ENST00000219204.7	ARL2BP	protein_coding	2130	4.31658
ENST00000219207.9	PLLP	protein_coding	1512	0.0247644
ENST00000219235.4	CCL22	protein_coding	2929	0.0296177
ENST00000219240.8	DHODH	protein_coding	2426	0.715655
ENST00000219251.12	ACD	protein_coding	2052	0.013568
ENST00000219252.9	POLR2C	protein_coding	2057	9.22845
ENST00000219255.3	PARD6A	protein_coding	1248	0.676114
ENST00000219271.3	MMP15	protein_coding	4250	0.291017
ENST00000219281.7	USB1	protein_coding	2282	0.401689
ENST00000219299.8	CCDC113	protein_coding	5272	0.198222
ENST00000219302.7	NME3	protein_coding	1069	0.0971863
ENST00000219313.8	PSMD7	protein_coding	1670	8.4991
ENST00000219315.8	SETD6	protein_coding	1553	0.00150304
ENST00000219320.8	SLC38A7	protein_coding	4392	0.173818
ENST00000219322.7	HAS3	protein_coding	1163	0.007317
ENST00000219334.9	SMPD3	protein_coding	5453	0.0835793
ENST00000219343.10	SLC7A6	protein_coding	6251	0.288685
ENST00000219345.9	PLA2G15	protein_coding	2727	0.890786
ENST00000219400.7	CMC2	protein_coding	10301	0.0397008
ENST00000219409.7	ARHGDIG	protein_coding	949	0.00670285
ENST00000219431.4	MPG	protein_coding	1193	0.661072
ENST00000219439.8	HSDL1	protein_coding	3519	2.78949
ENST00000219473.11	USP10	protein_coding	3009	1.98636
ENST00000219476.7	TSC2	protein_coding	6156	0.0366982
ENST00000219478.10	ZNF500	protein_coding	5880	0.246403
ENST00000219479.6	NME4	protein_coding	995	12.5034
ENST00000219481.9	DECR2	protein_coding	1615	1.19073
ENST00000219542.3	METRN	protein_coding	915	1.08357
ENST00000219548.8	STUB1	protein_coding	1472	1.99398
ENST00000219551.2	RHBDL1	protein_coding	1560	0.274985
ENST00000219596.5	MEFV	protein_coding	3499	1.33505e-07
ENST00000219611.6	CAPN15	protein_coding	4744	0.940299
ENST00000219660.5	AQP8	protein_coding	1359	0.024236
ENST00000219689.11	USP31	protein_coding	10699	0.354107
ENST00000219700.10	HMOX2	protein_coding	1621	0.275527
ENST00000219771.7	QPRT	processed_transcript	913	0.897676
ENST00000219782.10	MAZ	protein_coding	2698	21.4089
ENST00000219789.10	CDIPT	protein_coding	2353	0.695144
ENST00000219794.10	BCKDK	protein_coding	2128	0.360675
ENST00000219797.8	KAT8	protein_coding	1525	3.60894
ENST00000219821.9	TMC5	protein_coding	3687	0.0531035
ENST00000219837.11	KNOP1	protein_coding	6432	1.35585
ENST00000219905.11	MGA	protein_coding	12042	0.674211
ENST00000220003.13	CSK	protein_coding	2767	1.40031
ENST00000220058.8	MTFMT	protein_coding	2734	0.304712
ENST00000220166.9	CTSH	protein_coding	2190	0.047349
ENST00000220244.7	CEMIP	protein_coding	7226	0.0227754
ENST00000220325.8	EHD4	protein_coding	6416	0.366577
ENST00000220429.12	GABPB1	protein_coding	2726	1.55541
ENST00000220478.7	SCG3	protein_coding	3315	0.0444664
ENST00000220496.8	DNAJC17	protein_coding	3731	0.564693
ENST00000220507.4	RHOV	protein_coding	1705	0.0973106
ENST00000220509.9	VPS18	protein_coding	3895	2.1472
ENST00000220514.7	OIP5	protein_coding	1236	2.34566
ENST00000220531.7	BLOC1S6	protein_coding	4037	2.52456
ENST00000220562.8	EXTL3	protein_coding	6483	1.13681
ENST00000220584.8	FDFT1	protein_coding	2176	5.99188
ENST00000220592.9	AGO2	protein_coding	14581	0.498922
ENST00000220597.4	PAG1	protein_coding	10744	0.336343
ENST00000220616.8	TG	protein_coding	8450	0.00187781
ENST00000220659.10	BRF2	protein_coding	2603	2.49602
ENST00000220669.9	ZFAND1	protein_coding	1798	0.853961
ENST00000220751.4	RIPK2	protein_coding	2584	0.00270515
ENST00000220764.6	DECR1	protein_coding	1207	2.77449
ENST00000220812.2	DKK4	protein_coding	894	0.0269789
ENST00000220822.11	GDAP1	protein_coding	3666	0.796627
ENST00000220847.8	PHF20L1	protein_coding	3297	0.997302
ENST00000220849.9	EIF3E	protein_coding	1543	32.3642
ENST00000220853.7	EMC2	protein_coding	1243	0.694151
ENST00000220913.9	CHRAC1	protein_coding	2488	0.493134
ENST00000220931.10	NCALD	protein_coding	3283	0.00258184
ENST00000220940.1	GML	protein_coding	723	0.0064536
ENST00000220959.8	UBR5	protein_coding	9418	0.0320133
ENST00000220966.10	PYCRL	protein_coding	2678	0.43238
ENST00000221086.7	MTMR9	protein_coding	7481	0.331012
ENST00000221114.7	DCTN6	protein_coding	1127	5.00042
ENST00000221130.9	GSR	protein_coding	3119	3.01593
ENST00000221132.7	TNFRSF10A	protein_coding	2714	0.0271245
ENST00000221138.8	PPP2CB	protein_coding	2006	2.13154
ENST00000221200.8	KCTD9	protein_coding	3401	1.08809
ENST00000221232.9	CNOT3	protein_coding	2852	0.533033
ENST00000221233.8	EXOSC5	protein_coding	1118	5.18595
ENST00000221249.10	PNPLA6	protein_coding	4617	0.0654583
ENST00000221264.8	PLAUR	protein_coding	1610	0.0190506
ENST00000221265.7	PAF1	protein_coding	2066	4.54699
ENST00000221283.9	STXBP2	protein_coding	1876	1.53121
ENST00000221307.12	CYP4F3	protein_coding	5050	0.012856
ENST00000221327.8	ZNF180	protein_coding	4335	0.30718
ENST00000221355.10	ZNF780B	protein_coding	3538	0.206672
ENST00000221399.7	TULP2	protein_coding	1754	0.00762007
ENST00000221403.6	DHDH	protein_coding	1081	0.129155
ENST00000221413.10	RUVBL2	nonsense_mediated_decay	1478	12.5485
ENST00000221418.8	ECH1	protein_coding	1411	7.38565
ENST00000221419.9	HNRNPL	protein_coding	2471	2.39576
ENST00000221421.6	LHB	protein_coding	514	0.512155
ENST00000221431.10	SARS2	protein_coding	2057	1.01582
ENST00000221444.1	KCNA7	protein_coding	4372	0.0315431
ENST00000221448.9	SNRNP70	protein_coding	1603	8.20046
ENST00000221452.12	RELB	protein_coding	2294	2.09721e-05
ENST00000221455.7	CLASRP	protein_coding	2234	0.82203
ENST00000221459.6	LIN7B	protein_coding	755	0.866794
ENST00000221462.8	PPP1R37	protein_coding	3163	1.15621
ENST00000221466.9	FCGRT	protein_coding	1798	0.0344162
ENST00000221476.3	CKM	protein_coding	1657	0.0240026
ENST00000221480.5	PEX11G	protein_coding	1062	0.224025
ENST00000221485.7	SLC17A7	protein_coding	2973	0.0012722
ENST00000221486.4	RNASEH2A	protein_coding	1165	18.1147
ENST00000221494.9	SF3A2	protein_coding	1963	2.11617
ENST00000221496.4	AMH	protein_coding	1821	0.776204
ENST00000221504.12	TRMT1	protein_coding	2179	1.36942
ENST00000221515.5	RETN	protein_coding	520	1.42373
ENST00000221538.7	RSPH6A	protein_coding	2456	0.0460014
ENST00000221543.9	TBC1D17	protein_coding	2366	0.0611541
ENST00000221554.12	CCDC130	protein_coding	1792	1.03484
ENST00000221561.12	AES	protein_coding	1884	1.44785
ENST00000221566.6	SGTA	protein_coding	2330	6.98454
ENST00000221573.10	SNAPC2	protein_coding	1542	2.30517
ENST00000221576.4	C19orf53	protein_coding	504	2.11208
ENST00000221665.4	FIZ1	protein_coding	2660	0.851542
ENST00000221671.7	C19orf44	protein_coding	3427	0.240377
ENST00000221700.10	CYP4F2	protein_coding	2407	0.0230198
ENST00000221770.7	POP4	protein_coding	2321	2.53369
ENST00000221784.8	PDCD5	nonsense_mediated_decay	558	0.0262796
ENST00000221801.7	FBL	protein_coding	1160	15.315
ENST00000221818.5	CNTD2	nonsense_mediated_decay	1783	0.0107505
ENST00000221855.7	TBCB	protein_coding	1473	1.74075
ENST00000221856.10	FSD1	protein_coding	1831	0.867714
ENST00000221859.8	POLR2I	protein_coding	913	4.16082
ENST00000221891.8	APLP1	protein_coding	2495	0.137001
ENST00000221905.1	ARHGAP33	processed_transcript	741	0.168655
ENST00000221922.10	CCDC9	protein_coding	2093	0.641004
ENST00000221930.5	TGFB1	protein_coding	2769	0.67557
ENST00000221943.13	ATP5SL	protein_coding	1692	2.26433
ENST00000221957.8	PLIN3	protein_coding	2333	1.84449
ENST00000221972.7	CD79A	protein_coding	1258	3.99356
ENST00000221975.6	RPS19	protein_coding	500	489.771
ENST00000221978.9	NKG7	protein_coding	843	1.64749
ENST00000221980.4	ICAM5	protein_coding	3000	0.0924507
ENST00000221992.10	CEACAM5	protein_coding	2874	0.0204457
ENST00000222002.3	SULT2A1	protein_coding	1987	0.0208596
ENST00000222005.6	CDC37	protein_coding	1608	16.9234
ENST00000222008.10	RABAC1	protein_coding	821	11.3826
ENST00000222032.9	CNFN	protein_coding	523	0.253222
ENST00000222115.5	HAS1	protein_coding	2087	0.000325307
ENST00000222120.7	RAB3D	protein_coding	4273	0.538176
ENST00000222122.9	DBP	protein_coding	2229	0.606653
ENST00000222125.10	CAPS	protein_coding	489	0.0255012
ENST00000222139.10	EPOR	protein_coding	2411	0.346433
ENST00000222145.8	RASIP1	protein_coding	3308	0.194474
ENST00000222157.4	FGF21	protein_coding	885	0.00501125
ENST00000222190.9	WDR83OS	protein_coding	599	14.8841
ENST00000222214.9	GCDH	protein_coding	1956	0.994388
ENST00000222219.7	DNASE2	protein_coding	1955	2.89105
ENST00000222224.3	LENG1	protein_coding	1542	1.76273
ENST00000222247.9	RPL18A	protein_coding	665	354.224
ENST00000222248.3	SLC5A5	protein_coding	3576	0.0107197
ENST00000222249.13	KCNN1	protein_coding	3625	0.0191645
ENST00000222250.4	ARRDC2	protein_coding	2503	0.449232
ENST00000222254.12	PIK3R2	protein_coding	4033	0.532106
ENST00000222256.8	RAB3A	protein_coding	1528	0.200672
ENST00000222266.2	PSENEN	protein_coding	603	8.69143
ENST00000222284.9	TMEM147	protein_coding	899	10.964
ENST00000222286.8	GAPDHS	protein_coding	1489	0.0031039
ENST00000222304.3	HAMP	protein_coding	558	0.00456561
ENST00000222305.7	USF2	protein_coding	1634	0.862964
ENST00000222307.8	KXD1	protein_coding	1426	5.11459
ENST00000222308.8	FKBP8	protein_coding	1710	9.3605
ENST00000222329.8	ERF	protein_coding	2698	1.77421
ENST00000222330.7	GSK3A	protein_coding	2188	1.14904
ENST00000222339.7	ZNF574	protein_coding	3309	0.00325769
ENST00000222345.10	SIPA1L3	protein_coding	7987	0.310599
ENST00000222374.2	CADM4	protein_coding	2178	0.370481
ENST00000222381.7	PON1	protein_coding	2568	0.00276119
ENST00000222382.5	CYP3A43	protein_coding	1515	0.00148014
ENST00000222388.6	ABCF2	protein_coding	2185	2.86632
ENST00000222396.9	RP11-551L14.4	antisense	623	0.0312025
ENST00000222399.10	LAMB1	protein_coding	5725	0.0524894
ENST00000222402.7	UBE2D4	protein_coding	3974	0.229011
ENST00000222462.2	WNT16	protein_coding	3147	0.00493187
ENST00000222481.8	CPA2	protein_coding	1366	0.0037239
ENST00000222511.10	GTPBP10	protein_coding	7531	0.377586
ENST00000222543.9	TFPI2	protein_coding	2444	0.00109172
ENST00000222547.7	BET1	protein_coding	1504	1.78984
ENST00000222553.7	NAMPT	protein_coding	4582	0.998917
ENST00000222567.5	TWISTNB	protein_coding	3942	2.53496
ENST00000222573.4	ITGB8	protein_coding	8751	0.00532716
ENST00000222574.8	HBP1	protein_coding	2829	0.430076
ENST00000222584.7	SP4	protein_coding	6126	0.696975
ENST00000222597.6	CBLL1	protein_coding	2003	0.448685
ENST00000222598.4	DLX5	protein_coding	1688	0.00118851
ENST00000222644.9	MPP6	protein_coding	8452	0.0880532
ENST00000222673.5	OGDH	protein_coding	4181	0.570519
ENST00000222690.10	H2AFV	protein_coding	3804	3.9432
ENST00000222693.4	CAV2	protein_coding	3301	0.0190134
ENST00000222718.6	HOXA2	protein_coding	1814	0.0213231
ENST00000222726.3	HOXA5	protein_coding	1657	0.769491
ENST00000222728.3	HOXA6	protein_coding	989	0.507115
ENST00000222747.7	TSPAN12	protein_coding	2798	0.00216336
ENST00000222753.5	HOXA13	protein_coding	5030	0.0222437
ENST00000222792.10	CHN2	protein_coding	3530	0.452352
ENST00000222800.7	ABHD11	protein_coding	1483	0.550197
ENST00000222803.9	FKBP14	protein_coding	4960	0.397662
ENST00000222812.7	STX1A	protein_coding	2095	0.0387475
ENST00000222823.8	NOD1	protein_coding	4499	0.523424
ENST00000222969.9	BUD31	protein_coding	1035	7.97848
ENST00000222982.8	CYP3A5	protein_coding	1720	0.0137734
ENST00000222990.7	SNX8	protein_coding	4727	0.365513
ENST00000223023.4	WASL	protein_coding	4435	0.410087
ENST00000223026.8	HYAL4	protein_coding	2407	0.0129585
ENST00000223029.7	AIMP2	protein_coding	1225	5.45554
ENST00000223054.8	MOSPD3	protein_coding	1053	0.056019
ENST00000223061.5	PCOLCE	protein_coding	1702	0.0808239
ENST00000223073.6	RBM28	protein_coding	15507	0.356652
ENST00000223076.2	RP11-44M6.3	processed_pseudogene	1006	0.0735056
ENST00000223084.7	LSM5	nonsense_mediated_decay	1295	0.826739
ENST00000223095.4	SERPINE1	protein_coding	3190	0.0118363
ENST00000223114.8	MOGAT3	protein_coding	2132	0.0414691
ENST00000223122.3	C1GALT1	protein_coding	6078	0.0139455
ENST00000223127.7	PLOD3	protein_coding	2920	0.370576
ENST00000223129.8	RPA3	protein_coding	2020	1.18227
ENST00000223136.4	FIS1	protein_coding	734	9.72364
ENST00000223145.9	GLCCI1	protein_coding	4743	0.227844
ENST00000223167.4	MYL10	protein_coding	1009	0.0587401
ENST00000223190.8	NRF1	protein_coding	2424	0.691953
ENST00000223208.9	CEP41	protein_coding	6513	0.156176
ENST00000223210.4	ZNF862	protein_coding	6950	0.653467
ENST00000223271.7	RARRES2	protein_coding	740	0.111596
ENST00000223273.6	YAE1D1	protein_coding	899	0.943437
ENST00000223293.9	GIMAP2	protein_coding	1449	6.15749
ENST00000223321.8	PSMA2	protein_coding	1487	13.0373
ENST00000223324.2	MRPL32	protein_coding	1035	9.61051
ENST00000223336.10	COA1	protein_coding	927	7.74576
ENST00000223357.7	AEBP1	protein_coding	4081	0.779358
ENST00000223361.7	POLD2	protein_coding	1597	0.40443
ENST00000223368.6	BCL7B	protein_coding	1975	0.383526
ENST00000223369.2	YKT6	protein_coding	2696	4.77021
ENST00000223398.10	CLIP2	protein_coding	5563	0.071434
ENST00000223423.8	PTGS1	protein_coding	2328	0.005636
ENST00000223428.8	ZNF510	protein_coding	5154	1.48123
ENST00000223459.10	ZNF688	protein_coding	2506	0.194047
ENST00000223500.8	CHMP5	protein_coding	1477	6.91039
ENST00000223528.6	FKTN	protein_coding	7364	0.323935
ENST00000223641.4	SEC61B	protein_coding	545	30.1632
ENST00000223642.2	C5	protein_coding	5465	0.0465343
ENST00000223791.7	AKNA	protein_coding	4414	0.402863
ENST00000223795.2	TNFSF8	protein_coding	1906	0.0996477
ENST00000223836.10	AK1	protein_coding	736	0.0778273
ENST00000223862.1	RLN1	protein_coding	967	0.0181578
ENST00000223864.6	PLGRKT	protein_coding	932	1.80672
ENST00000224073.5	EDF1	protein_coding	640	47.1315
ENST00000224140.5	SETX	protein_coding	11100	2.24836
ENST00000224181.3	C8G	protein_coding	855	0.0174206
ENST00000224237.9	VIM	protein_coding	1868	25.5057
ENST00000224356.4	CYP26A1	protein_coding	2125	0.0308956
ENST00000224652.10	ATE1	protein_coding	4930	1.46714e-10
ENST00000224721.10	CDH23	protein_coding	11139	0.00646953
ENST00000224756.12	CCSER2	protein_coding	7664	0.0913763
ENST00000224784.10	ACTA2	protein_coding	1349	0.0245053
ENST00000224807.9	SFXN3	protein_coding	3089	0.483038
ENST00000224862.7	FBXL15	protein_coding	2362	0.0442489
ENST00000224949.8	PITRM1	protein_coding	3450	1.48085
ENST00000224950.7	OBFC1	protein_coding	1417	2.10424
ENST00000225171.6	DNAJC12	protein_coding	1201	0.019347
ENST00000225174.7	PPIF	protein_coding	2190	6.26771
ENST00000225235.4	TBC1D12	protein_coding	5272	0.00118384
ENST00000225275.3	MPO	protein_coding	3215	0.000594355
ENST00000225276.9	ST6GALNAC2	protein_coding	2170	0.0365566
ENST00000225296.7	DHX33	protein_coding	5618	0.559575
ENST00000225298.11	UTP18	protein_coding	1894	3.78595
ENST00000225308.12	SLC25A39	protein_coding	1607	5.76214
ENST00000225328.9	P2RX5	protein_coding	2309	0.358906
ENST00000225371.5	EPX	protein_coding	2708	0.0694518
ENST00000225387.7	CRYBA1	protein_coding	783	0.0583205
ENST00000225388.8	NUFIP2	protein_coding	10850	2.33222
ENST00000225394.7	GIT1	protein_coding	3768	1.69669
ENST00000225430.8	RPL19	protein_coding	732	656.468
ENST00000225441.11	RUNDC3A	protein_coding	1821	0.0486322
ENST00000225474.6	CSF3	protein_coding	1509	0.0055567
ENST00000225504.7	SUPT4H1	protein_coding	1489	4.16736
ENST00000225512.5	WNT3	protein_coding	3355	0.36285
ENST00000225519.3	SHPK	protein_coding	3838	0.838391
ENST00000225525.3	TAX1BP3	protein_coding	1377	1.98933
ENST00000225538.3	P2RX1	protein_coding	2697	0.0720491
ENST00000225567.8	GOSR2	protein_coding	855	1.53953
ENST00000225573.4	PNPO	protein_coding	2397	1.91305
ENST00000225576.7	TVP23C	protein_coding	1527	0.0731009
ENST00000225577.8	RPS6KB1	protein_coding	5375	0.319405
ENST00000225587.1	ZNF29P	unprocessed_pseudogene	168	0.628129
ENST00000225603.8	CBX1	protein_coding	2232	10.2153
ENST00000225609.9	PIGL	protein_coding	1137	0.153809
ENST00000225614.6	GALK1	protein_coding	1445	2.0029
ENST00000225655.5	PFN1	protein_coding	1291	99.3667
ENST00000225665.11	SLC25A11	protein_coding	1897	4.85393
ENST00000225688.3	RASD1	protein_coding	1746	0.0936088
ENST00000225696.8	NUP88	protein_coding	2194	1.84529
ENST00000225698.8	C1QBP	protein_coding	1169	31.5831
ENST00000225719.8	CPD	protein_coding	9394	0.590327
ENST00000225724.9	GOSR1	protein_coding	6039	1.21899
ENST00000225726.9	CCDC47	protein_coding	3466	0.874196
ENST00000225728.7	MED31	protein_coding	1654	0.531334
ENST00000225729.7	DRG2	protein_coding	1964	3.09247
ENST00000225737.10	AKAP10	protein_coding	4072	1.23262
ENST00000225742.13	SMARCD2	protein_coding	1800	1.67499
ENST00000225760.5	PRR29	retained_intron	3059	0.315066
ENST00000225777.7	SYNGR2	protein_coding	2325	0.200185
ENST00000225792.9	DDX5	protein_coding	2554	0.245954
ENST00000225805.8	C17orf75	protein_coding	4581	0.270776
ENST00000225842.3	CCL1	protein_coding	592	0.0252359
ENST00000225873.8	PEX12	protein_coding	2675	0.559671
ENST00000225916.9	KAT2A	protein_coding	3109	1.65637
ENST00000225927.6	NAGLU	protein_coding	2544	0.315252
ENST00000225941.5	ABI3	protein_coding	2109	0.431218
ENST00000225964.9	COL1A1	protein_coding	6727	0.0182717
ENST00000225969.8	MRPL27	protein_coding	716	9.16399
ENST00000225972.7	LRRC59	protein_coding	2910	12.5804
ENST00000225983.10	HDAC5	protein_coding	5326	0.223206
ENST00000226004.7	DUSP3	protein_coding	4110	1.37522
ENST00000226021.4	CACNG1	protein_coding	1266	0.012847
ENST00000226067.9	HLF	protein_coding	5547	0.0293881
ENST00000226091.2	EFNB3	protein_coding	3222	0.013239
ENST00000226094.9	FAM20A	processed_transcript	3668	0.0191219
ENST00000226105.10	RANGRF	protein_coding	1009	0.991919
ENST00000226193.5	RCVRN	protein_coding	2819	0.00588211
ENST00000226218.8	VTN	protein_coding	2149	0.0342389
ENST00000226225.6	TNFAIP1	protein_coding	3627	1.47783
ENST00000226230.7	TMEM97	protein_coding	2568	5.87732
ENST00000226253.8	ALDOC	protein_coding	1982	0.848734
ENST00000226279.7	CD38	protein_coding	5668	0.11778
ENST00000226299.8	LAP3	protein_coding	2213	0.329489
ENST00000226319.10	JADE1	protein_coding	5772	0.372946
ENST00000226328.8	RUFY3	protein_coding	4233	0.475376
ENST00000226355.4	AFM	protein_coding	2059	0.000956255
ENST00000226359.2	AFP	protein_coding	1914	0.000857175
ENST00000226413.4	GNRHR	protein_coding	2164	0.0378136
ENST00000226444.3	SULT1E1	protein_coding	1780	0.00880028
ENST00000226522.8	LAMTOR3	protein_coding	1220	0.172985
ENST00000226574.8	NFKB1	protein_coding	4085	0.315614
ENST00000226578.8	MANBA	protein_coding	2904	0.45479
ENST00000226725.10	KLHL2	protein_coding	3134	0.264737
ENST00000226730.4	IL2	protein_coding	1029	0.0083611
ENST00000226760.5	WFS1	protein_coding	3640	0.326489
ENST00000226796.6	GAR1	protein_coding	1224	1.05131
ENST00000226798.8	FRG1	protein_coding	1074	7.72921
ENST00000227135.6	SPA17	protein_coding	853	1.66775
ENST00000227155.8	CD82	protein_coding	2289	1.82276
ENST00000227157.8	LDHA	protein_coding	1887	0.462901
ENST00000227214.10	PLEKHB1	protein_coding	2016	1.30333
ENST00000227266.9	CTSC	protein_coding	1921	5.03453
ENST00000227322.7	ZPR1	protein_coding	6566	0.478355
ENST00000227348.8	CRTAM	protein_coding	2469	0.006724
ENST00000227378.7	HSPA8	protein_coding	2186	155.375
ENST00000227451.3	DTX4	protein_coding	5642	0.144491
ENST00000227471.6	UNC93B1	protein_coding	2316	0.280448
ENST00000227474.7	PUS3	protein_coding	1843	0.255921
ENST00000227495.10	ST3GAL4	protein_coding	1790	0.0123042
ENST00000227503.13	SF1	protein_coding	2850	0.760464
ENST00000227507.2	CCND1	protein_coding	4307	0.0129303
ENST00000227520.9	CCDC86	protein_coding	1893	3.63617
ENST00000227524.8	PRPF19	protein_coding	2157	6.4535
ENST00000227525.7	TMEM109	protein_coding	2413	8.14735
ENST00000227618.8	ANAPC15	protein_coding	886	4.09456
ENST00000227638.7	PANX1	protein_coding	2769	2.34669
ENST00000227665.8	APOA5	protein_coding	1897	0.00382189
ENST00000227752.7	IL10RA	protein_coding	3695	0.1161
ENST00000227756.4	GALNT18	protein_coding	2504	0.583418
ENST00000227758.6	BIRC2	protein_coding	3743	0.847797
ENST00000227868.8	PDHX	protein_coding	2389	1.57585
ENST00000227880.7	SLC15A3	protein_coding	2115	0.0007698
ENST00000228027.11	DGAT2	protein_coding	2453	1.31538
ENST00000228136.8	C11orf58	protein_coding	2049	5.47237
ENST00000228140.6	RPS13	protein_coding	491	20.0143
ENST00000228251.8	YBX3	protein_coding	1796	2.07211
ENST00000228264.10	DDX11	protein_coding	3717	0.220308
ENST00000228280.9	KITLG	protein_coding	1642	0.00202545
ENST00000228284.7	SART3	protein_coding	4004	1.51326
ENST00000228289.9	ZNF268	protein_coding	3543	0.244315
ENST00000228306.8	RPLP0	protein_coding	1257	60.6151
ENST00000228307.11	PXN	protein_coding	3785	0.0074715
ENST00000228318.7	SLC25A3	protein_coding	1678	0.067184
ENST00000228345.9	RAD52	retained_intron	2826	2.39615e-05
ENST00000228347.8	POLR3B	protein_coding	4273	0.294921
ENST00000228425.10	PPFIBP1	protein_coding	5933	0.0302984
ENST00000228434.7	CD69	protein_coding	1676	0.466209
ENST00000228437.9	PRDM4	protein_coding	4210	1.59842
ENST00000228438.2	CLEC2B	protein_coding	1700	0.95133
ENST00000228463.6	SELPLG	protein_coding	1704	0.516955
ENST00000228468.8	ASIC1	protein_coding	4072	0.0840055
ENST00000228495.10	KCTD10	protein_coding	4163	1.46338
ENST00000228506.7	MLEC	protein_coding	6626	5.66539
ENST00000228510.7	MVK	protein_coding	1956	1.22795
ENST00000228515.5	CSRNP2	protein_coding	4471	1.8584
ENST00000228534.5	IL23A	protein_coding	1046	0.445057
ENST00000228606.8	CYP27B1	protein_coding	2540	0.251954
ENST00000228682.6	GLI1	protein_coding	3613	0.188757
ENST00000228705.6	PPM1H	protein_coding	6353	0.720162
ENST00000228740.6	LTA4H	protein_coding	2139	6.2971
ENST00000228741.7	ELK3	protein_coding	4205	0.226945
ENST00000228799.6	ITFG2	protein_coding	2361	0.509118
ENST00000228825.11	ARPC3	protein_coding	1014	27.5608
ENST00000228827.7	GPN3	protein_coding	1468	3.02088
ENST00000228837.2	FGF6	protein_coding	743	0.00372872
ENST00000228843.13	RAD51AP1	protein_coding	2163	0.269713
ENST00000228850.5	AKAP3	protein_coding	3339	0.0386903
ENST00000228862.3	DUSP16	protein_coding	3402	0.0421791
ENST00000228865.2	CREBL2	protein_coding	3754	0.772809
ENST00000228872.8	CDKN1B	protein_coding	2657	3.30992
ENST00000228916.6	SCNN1A	protein_coding	3135	0.00389588
ENST00000228922.11	OGFOD2	protein_coding	1780	0.866069
ENST00000228928.11	OAS3	protein_coding	6719	0.291378
ENST00000228936.4	ART4	protein_coding	5129	0.00532811
ENST00000228945.8	ARHGDIB	protein_coding	1256	158.96
ENST00000228955.11	GTF2H3	protein_coding	1472	0.374131
ENST00000229003.7	ENDOU	protein_coding	2332	0.0105053
ENST00000229022.7	VDR	protein_coding	4773	0.00546165
ENST00000229134.4	IL26	protein_coding	1075	0.00397028
ENST00000229135.3	IFNG	protein_coding	1218	0.00171671
ENST00000229179.8	NUP107	protein_coding	6457	0.167035
ENST00000229195.7	CNOT2	protein_coding	3282	1.22837
ENST00000229201.4	TIMELESS	protein_coding	4376	0.910793
ENST00000229214.8	KRR1	protein_coding	10118	1.03478
ENST00000229238.4	MRPL51	protein_coding	1234	13.337
ENST00000229239.9	GAPDH	protein_coding	1875	31.2632
ENST00000229243.6	ACRBP	protein_coding	1933	0.125342
ENST00000229251.7	COPS7A	protein_coding	1721	0.334025
ENST00000229264.7	GNB3	protein_coding	1923	0.0833982
ENST00000229265.10	CDCA3	protein_coding	1047	3.94352
ENST00000229266.7	CHPT1	protein_coding	1585	1.2132
ENST00000229268.12	USP5	protein_coding	3181	1.86285
ENST00000229270.8	TPI1	protein_coding	1763	0.0479334
ENST00000229277.5	ENO2	protein_coding	2423	2.18041
ENST00000229281.5	C12orf57	protein_coding	560	53.9974
ENST00000229307.8	NANOG	protein_coding	5183	0.0338608
ENST00000229314.9	GOLT1B	protein_coding	3227	0.813767
ENST00000229328.9	PRKAB1	protein_coding	2610	2.90281
ENST00000229329.6	CMAS	protein_coding	1787	1.92229
ENST00000229330.8	HCFC2	protein_coding	5734	0.222962
ENST00000229332.9	CLEC4A	protein_coding	1281	0.10414
ENST00000229335.10	AICDA	protein_coding	2819	0.0223869
ENST00000229340.9	RAB35	protein_coding	2945	2.59837
ENST00000229379.2	COX6A1	protein_coding	572	137.489
ENST00000229384.5	GATC	protein_coding	372	0.0136409
ENST00000229387.6	RFX4	protein_coding	3378	0.00539921
ENST00000229390.7	SRSF9	protein_coding	1201	18.364
ENST00000229395.7	FGFR1OP2	protein_coding	2924	1.91049
ENST00000229402.3	KLRB1	protein_coding	1448	0.0232305
ENST00000229405.8	ZNF76	nonsense_mediated_decay	4651	0.126756
ENST00000229416.10	GCLC	protein_coding	3813	0.728621
ENST00000229465.10	FLJ22447	lincRNA	1655	0.539327
ENST00000229471.8	FYN	protein_coding	2009	1.11926
ENST00000229554.9	RSPH4A	protein_coding	2825	0.0365807
ENST00000229563.5	TMEM14C	protein_coding	1113	4.59718
ENST00000229570.9	SMIM8	protein_coding	2405	0.28492
ENST00000229595.5	ASF1A	protein_coding	2362	10.1306
ENST00000229633.6	HINT3	protein_coding	3314	1.33965
ENST00000229634.13	NCOA7	protein_coding	2998	0.523277
ENST00000229708.3	ULBP1	protein_coding	3142	1.19371
ENST00000229729.10	SLC44A4	protein_coding	2589	0.0056178
ENST00000229758.7	FBXO5	protein_coding	2037	3.63681
ENST00000229769.2	FANCE	protein_coding	2554	1.34129
ENST00000229771.10	TULP1	protein_coding	2162	0.000751875
ENST00000229794.8	MAPK14	protein_coding	3779	1.96904
ENST00000229795.7	MAPK14	protein_coding	4319	0.857407
ENST00000229812.7	STK38	protein_coding	3576	2.12298
ENST00000229829.6	HLA-DOA	protein_coding	3489	0.253926
ENST00000229854.11	MCM3	protein_coding	3083	9.6338
ENST00000229866.10	RNF8	nonsense_mediated_decay	2124	1.52768
ENST00000229903.4	SAYSD1	protein_coding	2020	1.05649
ENST00000229955.3	GPR63	protein_coding	5952	0.292822
ENST00000229971.2	FBXL4	protein_coding	2810	1.16708
ENST00000230036.1	GPLD1	protein_coding	3489	0.33501
ENST00000230048.4	ACOT13	protein_coding	4047	1.36888
ENST00000230050.3	RPS12	protein_coding	631	305.825
ENST00000230053.10	B3GAT2	protein_coding	6565	0.0186847
ENST00000230056.7	GMNN	protein_coding	1262	4.81055
ENST00000230085.12	SNX3	protein_coding	1755	3.97234
ENST00000230122.3	ZBTB24	protein_coding	5519	1.25468
ENST00000230124.7	FIG4	protein_coding	3011	0.497242
ENST00000230321.10	MDFI	protein_coding	1629	0.728842
ENST00000230340.8	BYSL	protein_coding	2029	2.80938
ENST00000230354.10	TBP	protein_coding	1861	0.896773
ENST00000230361.3	GUCA1B	protein_coding	1113	1.63619
ENST00000230381.6	PRPH2	protein_coding	2976	0.0169739
ENST00000230402.10	PPP2R5D	nonsense_mediated_decay	2958	0.14443
ENST00000230413.9	MRPL2	protein_coding	899	1.70787
ENST00000230418.8	PTK7	nonsense_mediated_decay	3958	0.144377
ENST00000230419.8	PTK7	protein_coding	4272	0.386466
ENST00000230431.10	DNPH1	protein_coding	657	9.97945
ENST00000230449.8	EXOC2	protein_coding	4449	1.13752
ENST00000230461.10	TMEM30A	protein_coding	4594	1.63777
ENST00000230480.10	VEGFA	protein_coding	993	0.0569795
ENST00000230495.2	H3F3AP6	processed_pseudogene	411	0.235206
ENST00000230510.7	TTK	protein_coding	3477	0.364936
ENST00000230565.3	ENPP5	protein_coding	2544	0.000632245
ENST00000230640.9	SKIV2L2	protein_coding	4192	0.658428
ENST00000230671.6	SLC6A7	protein_coding	3739	0.000507325
ENST00000230732.4	POU4F3	protein_coding	1182	0.0396593
ENST00000230771.7	HARS2	protein_coding	2483	3.55584
ENST00000230792.6	NUDT12	protein_coding	3492	0.00194822
ENST00000230859.7	PAPD7	protein_coding	5459	0.696567
ENST00000230895.10	DAP	protein_coding	2339	0.962358
ENST00000230901.9	BRD8	protein_coding	3198	0.468799
ENST00000230914.4	MRPS30	processed_transcript	4331	0.831286
ENST00000230990.6	HBEGF	protein_coding	2386	0.339199
ENST00000231004.4	LOX	protein_coding	5102	0.0215351
ENST00000231009.2	GZMK	protein_coding	1509	0.134662
ENST00000231061.8	SPARC	protein_coding	3701	0.195706
ENST00000231121.2	HAND1	protein_coding	1738	0.000951765
ENST00000231130.3	PCDHB3	protein_coding	3355	0.00365895
ENST00000231137.5	PCDHB7	protein_coding	3765	0.00713216
ENST00000231173.5	PCDHB15	protein_coding	4017	0.000485953
ENST00000231188.9	GRM6	protein_coding	6143	0.0161031
ENST00000231198.11	THG1L	protein_coding	3107	0.301721
ENST00000231228.2	IL12B	protein_coding	2761	0.0357658
ENST00000231238.9	TTC1	protein_coding	1467	6.4954
ENST00000231338.7	C1QTNF3	protein_coding	1959	0.0258527
ENST00000231357.6	IRX4	protein_coding	2221	0.00674985
ENST00000231368.9	LNPEP	protein_coding	12752	0.705187
ENST00000231383.8	RAD1P1	processed_pseudogene	813	0.00514089
ENST00000231454.5	IL5	protein_coding	816	0.0188713
ENST00000231461.9	ST8SIA4	protein_coding	6303	0.760975
ENST00000231484.3	PCDH12	protein_coding	6562	0.0648685
ENST00000231498.7	NUP155	protein_coding	8143	0.761823
ENST00000231504.5	PPP2CA	processed_transcript	564	10.6877
ENST00000231509.7	NR3C1	protein_coding	3556	5.15555e-11
ENST00000231512.4	C5orf15	protein_coding	2358	1.79602
ENST00000231524.13	TRIM23	protein_coding	4186	0.489834
ENST00000231526.8	TRAPPC13	protein_coding	2715	2.26159e-05
ENST00000231572.7	RARS	protein_coding	2146	5.04109
ENST00000231668.13	BNIP1	protein_coding	1339	0.541577
ENST00000231706.5	SLC7A14	protein_coding	10103	0.0156257
ENST00000231721.6	SEMA3G	protein_coding	4899	0.166274
ENST00000231749.7	ZMYND10	protein_coding	2896	0.227468
ENST00000231790.6	MLH1	protein_coding	2752	0.923052
ENST00000231887.7	EHHADH	protein_coding	3850	0.0228422
ENST00000231948.8	CRBN	protein_coding	2206	0.369812
ENST00000232003.4	HRG	protein_coding	2015	0.00144093
ENST00000232014.8	BCL6	protein_coding	2710	0.0222871
ENST00000232125.9	FAM162A	protein_coding	801	11.1885
ENST00000232165.7	UBE3A	protein_coding	5051	2.11017
ENST00000232217.6	RBP2	protein_coding	694	0.0191194
ENST00000232375.7	PFKFB4	protein_coding	3586	0.329481
ENST00000232424.3	HES1	protein_coding	1578	0.260219
ENST00000232458.9	ECT2	protein_coding	4087	0.673036
ENST00000232496.4	TUSC2	protein_coding	1691	4.65161
ENST00000232501.7	NPRL2	protein_coding	1700	0.941844
ENST00000232508.9	CYB561D2	protein_coding	1225	1.14198
ENST00000232564.7	GNB4	protein_coding	6434	0.0852628
ENST00000232607.6	UMPS	protein_coding	6738	0.977587
ENST00000232744.12	ABTB1	protein_coding	1965	0.101227
ENST00000232766.5	KLHL18	protein_coding	4620	1.453
ENST00000232854.8	HEMK1	protein_coding	6087	0.0917022
ENST00000232888.6	RRP9	protein_coding	1578	5.77021
ENST00000232905.3	EIF1B	protein_coding	1010	3.13564
ENST00000232974.10	ZBTB47	protein_coding	3781	0.0504945
ENST00000232975.7	TNNC1	protein_coding	714	0.129849
ENST00000232978.12	NKTR	protein_coding	7343	2.28583
ENST00000233025.11	SPCS1	protein_coding	1082	0.281144
ENST00000233027.9	NEK4	protein_coding	6057	0.311677
ENST00000233047.8	TMEM159	protein_coding	2014	0.0250322
ENST00000233055.8	WDFY1	protein_coding	4660	1.68086
ENST00000233057.8	EIF2AK2	protein_coding	10042	0.273054
ENST00000233078.8	DAZAP1	protein_coding	2160	4.82317
ENST00000233084.7	DDX1	protein_coding	2739	1.95165
ENST00000233092.10	FKBP7	nonsense_mediated_decay	1030	0.104087
ENST00000233099.5	HEATR5B	protein_coding	6905	0.349624
ENST00000233114.12	MDH1	protein_coding	1650	5.69053
ENST00000233121.6	MAPRE3	protein_coding	1892	0.143852
ENST00000233143.5	TMSB10	protein_coding	496	312.876
ENST00000233146.6	MSH2	protein_coding	3307	0.104997
ENST00000233154.8	NCK2	protein_coding	2683	1.54365
ENST00000233190.10	NDUFS1	protein_coding	11819	0.353511
ENST00000233202.10	SLC11A1	protein_coding	3852	0.0582902
ENST00000233330.6	RTKN	protein_coding	2220	0.0772403
ENST00000233331.11	INO80B	protein_coding	1261	2.21261
ENST00000233336.6	TTL	protein_coding	14269	0.225693
ENST00000233379.8	FAHD2A	protein_coding	4757	0.452319
ENST00000233468.4	SF3B6	protein_coding	770	23.9081
ENST00000233505.12	CENPA	protein_coding	1299	0.825932
ENST00000233535.8	SLC30A3	protein_coding	2260	0.0265892
ENST00000233545.6	MPV17	protein_coding	998	0.713285
ENST00000233557.7	NRBP1	protein_coding	2887	0.794879
ENST00000233573.6	ITGA4	protein_coding	2070	0.477923
ENST00000233575.6	SNX17	protein_coding	2044	5.2277
ENST00000233596.7	REEP6	protein_coding	1794	0.571354
ENST00000233607.6	APC2	protein_coding	10151	0.0596633
ENST00000233609.8	RPS15	protein_coding	534	4.79298
ENST00000233612.8	GCA	protein_coding	1694	0.0194773
ENST00000233615.6	WBP1	protein_coding	1294	6.83132
ENST00000233616.8	MOGS	protein_coding	2895	3.59194
ENST00000233623.9	TTC31	protein_coding	3235	0.313394
ENST00000233627.13	NDUFS7	protein_coding	1039	5.88693
ENST00000233630.10	PCGF1	protein_coding	1792	0.579509
ENST00000233638.7	TLX2	protein_coding	2136	0.48611
ENST00000233668.9	DOK1	protein_coding	2555	0.0694445
ENST00000233699.8	POLE4	processed_transcript	602	0.306445
ENST00000233714.8	LANCL1	protein_coding	1647	0.0267375
ENST00000233741.8	FANCL	protein_coding	1683	0.58827
ENST00000233809.8	IGFBP2	protein_coding	1439	11.5015
ENST00000233813.4	IGFBP5	protein_coding	6215	0.00769905
ENST00000233826.3	KCNJ13	protein_coding	2950	0.0481189
ENST00000233836.5	CCT4P2	processed_pseudogene	1548	0.0457356
ENST00000233838.8	GGCX	protein_coding	7569	0.471371
ENST00000233892.8	MOB4	protein_coding	3785	0.0117325
ENST00000233893.9	HSPE1	protein_coding	950	14.7796
ENST00000233948.3	WNT6	protein_coding	1703	0.00291937
ENST00000233957.5	IL18R1	protein_coding	3661	0.000949515
ENST00000233969.2	SLC9A2	protein_coding	5410	0.0145252
ENST00000233997.3	AZU1	protein_coding	908	0.00252693
ENST00000234038.10	PPP1R7	protein_coding	2386	0.485622
ENST00000234040.8	PASK	protein_coding	4572	0.546346
ENST00000234071.7	PROC	protein_coding	1773	0.0614875
ENST00000234091.8	ID2	protein_coding	2041	0.0410271
ENST00000234111.8	ODC1	protein_coding	2653	5.11615
ENST00000234115.10	PLEKHB2	protein_coding	4208	2.97558
ENST00000234142.9	GREB1	protein_coding	8444	0.0169915
ENST00000234160.4	GORASP2	protein_coding	3173	0.888864
ENST00000234170.9	CEBPZ	protein_coding	3463	1.34949
ENST00000234179.6	PRKD3	protein_coding	5900	0.338135
ENST00000234198.8	DLX2	protein_coding	2453	0.0305414
ENST00000234256.3	SLC1A4	protein_coding	4561	1.11184
ENST00000234296.6	ORC2	protein_coding	4312	0.939371
ENST00000234301.2	COX7A2L	protein_coding	1112	6.83163
ENST00000234310.7	PPP3R1	protein_coding	3023	1.65558
ENST00000234313.7	PLEK	protein_coding	2869	0.0842081
ENST00000234371.9	KISS1R	protein_coding	1625	0.00204869
ENST00000234389.3	GRIN3B	protein_coding	3281	0.100527
ENST00000234392.2	VAX2	protein_coding	1147	0.015906
ENST00000234420.9	MSH6	protein_coding	7476	0.205094
ENST00000234453.9	PLEKHA3	protein_coding	13880	0.26458
ENST00000234454.5	SPR	protein_coding	1480	2.763
ENST00000234549.11	FAM76A	protein_coding	992	0.255812
ENST00000234590.8	ENO1	protein_coding	1783	188.696
ENST00000234626.10	CDC7	protein_coding	3173	2.62776
ENST00000234668.6	SYDE2	retained_intron	3000	0.295239
ENST00000234677.6	SARS	protein_coding	1852	15.661
ENST00000234739.7	BCL9	protein_coding	6278	0.421384
ENST00000234798.4	TPSG1	protein_coding	1108	0.0452126
ENST00000234816.6	ANGPTL1	protein_coding	3348	0.00342866
ENST00000234827.5	TCEANC2	protein_coding	10436	0.466605
ENST00000234831.9	TMEM59	protein_coding	6691	0.186999
ENST00000234875.8	RPL22	protein_coding	2078	25.1856
ENST00000234961.6	OPRD1	protein_coding	9345	0.0416325
ENST00000235090.9	WDR77	protein_coding	2576	3.3813
ENST00000235150.4	RNF19B	protein_coding	2334	0.782981
ENST00000235180.4	DLGAP3	protein_coding	3587	0.0202089
ENST00000235290.7	DLEU2	antisense	1739	0.343562
ENST00000235307.6	C1orf21	protein_coding	10265	0.218877
ENST00000235310.7	MAD2L2	protein_coding	1860	0.239173
ENST00000235329.9	MFN2	protein_coding	4539	1.80536
ENST00000235332.5	MIIP	protein_coding	1573	4.11585
ENST00000235345.5	SLC35D1	protein_coding	6162	0.683863
ENST00000235372.11	PRDM2	protein_coding	7957	0.200926
ENST00000235382.6	RGS2	protein_coding	1354	0.394359
ENST00000235453.8	DENND1B	protein_coding	2195	0.118709
ENST00000235521.4	WARS2	protein_coding	2800	0.623531
ENST00000235532.9	OSCP1	protein_coding	1455	0.386207
ENST00000235790.8	KDM5B	protein_coding	4418	0.626992
ENST00000235835.7	AKR7A2	protein_coding	1362	12.4105
ENST00000235878.5	GBP3	nonsense_mediated_decay	2062	0.517686
ENST00000235932.8	RAB29	protein_coding	1723	0.218463
ENST00000235933.10	CD160	protein_coding	1425	0.00548985
ENST00000235958.4	HMGCL	protein_coding	1101	0.0584975
ENST00000236017.5	APH1A	protein_coding	663	0.977017
ENST00000236040.8	P3H1	protein_coding	2993	0.360419
ENST00000236051.2	EBNA1BP2	protein_coding	1322	11.8459
ENST00000236067.8	ATP6V0B	protein_coding	944	3.89801
ENST00000236137.9	SLC19A2	protein_coding	3671	0.690296
ENST00000236147.4	SELL	protein_coding	2436	8.48381
ENST00000236192.11	VAMP4	protein_coding	5159	0.364508
ENST00000236273.8	SYF2	protein_coding	1345	6.71003
ENST00000236342.11	DHDDS	protein_coding	1403	0.225192
ENST00000236412.11	PPP1R8	protein_coding	2414	0.951456
ENST00000236671.6	CTSD	protein_coding	2123	7.77335
ENST00000236693.11	COLEC11	protein_coding	1381	0.0361847
ENST00000236698.9	STAG1	protein_coding	5951	0.0848499
ENST00000236826.7	MMP8	protein_coding	3056	0.00302908
ENST00000236850.4	APOA1	protein_coding	1227	0.023831
ENST00000236877.10	SLC8A2	protein_coding	5234	0.00911312
ENST00000236914.7	NR5A2	protein_coding	3115	0.000564485
ENST00000236925.8	CAMSAP2	protein_coding	7161	2.29843e-08
ENST00000236957.9	EEF1B2	protein_coding	844	15.6095
ENST00000236959.13	ATIC	protein_coding	2213	0.467004
ENST00000236980.10	FASTKD2	protein_coding	3188	1.09454
ENST00000237014.7	TTR	protein_coding	957	0.0138154
ENST00000237019.11	B4GALT6	protein_coding	2128	0.33722
ENST00000237163.9	DOPEY1	protein_coding	7995	0.119019
ENST00000237177.10	CASP8AP2	processed_transcript	6719	0.451391
ENST00000237264.8	TBPL1	protein_coding	4228	0.221686
ENST00000237281.4	FBXO30	protein_coding	9009	0.309775
ENST00000237283.8	ADAT2	protein_coding	2065	0.852126
ENST00000237289.8	TNFAIP3	protein_coding	4432	0.353668
ENST00000237305.11	SGK1	protein_coding	2401	0.00408349
ENST00000237316.3	TCF21	protein_coding	3010	0.008486
ENST00000237353.14	PMFBP1	protein_coding	3527	0.0873051
ENST00000237380.11	MED28	protein_coding	10868	1.66219
ENST00000237449.10	DNAH6	protein_coding	12666	0.00116482
ENST00000237455.4	RNF103	protein_coding	3477	0.527253
ENST00000237500.9	MYL12B	protein_coding	1210	29.142
ENST00000237512.4	ARMC2	protein_coding	836	0.844013
ENST00000237527.7	GHRH	protein_coding	461	0.0241428
ENST00000237530.10	RPN2	protein_coding	2515	10.5296
ENST00000237536.8	SOGA1	protein_coding	14371	0.210634
ENST00000237596.6	PKD2	protein_coding	5056	0.18081
ENST00000237612.7	ABCG2	protein_coding	4479	0.0123319
ENST00000237653.11	ADH6	protein_coding	1691	0.00235338
ENST00000237654.8	CCNI	protein_coding	2772	5.7041
ENST00000237696.9	RARRES1	protein_coding	1952	0.0204206
ENST00000237724.9	RAB3GAP2	retained_intron	821	0.010149
ENST00000237822.7	LDAH	protein_coding	2907	0.897394
ENST00000237837.1	FGF23	protein_coding	3018	0.116337
ENST00000237841.5	OTUD4P1	processed_pseudogene	3067	0.0143491
ENST00000237853.8	ELL2	protein_coding	6046	0.0314738
ENST00000237858.10	GLRX	protein_coding	1211	2.43504
ENST00000237889.8	NDUFB3	protein_coding	755	12.4914
ENST00000237937.7	ZFAND5	protein_coding	5310	0.529637
ENST00000238081.7	YWHAQ	protein_coding	2208	24.6433
ENST00000238091.8	ITGB1BP1	protein_coding	1772	0.854753
ENST00000238112.7	CPSF3	protein_coding	2345	5.41304
ENST00000238138.2	PIGZ	retained_intron	868	0.190586
ENST00000238146.8	DDX55	protein_coding	2654	2.50907
ENST00000238156.7	CCDC92	protein_coding	2787	0.0582165
ENST00000238181.11	LGALS8	protein_coding	819	0.424373
ENST00000238256.7	FKBP15	protein_coding	4336	0.927697
ENST00000238341.9	CNTRL	protein_coding	7431	2.08846e-06
ENST00000238379.9	HDHD3	protein_coding	1834	0.435287
ENST00000238477.5	ALG2	nonsense_mediated_decay	2966	0.457722
ENST00000238483.5	APC2	protein_coding	2394	0.037182
ENST00000238497.9	VPS4B	protein_coding	3324	1.68155
ENST00000238508.7	SERPINB10	protein_coding	2122	0.0235321
ENST00000238558.4	GSC	protein_coding	1264	0.192182
ENST00000238561.9	ADCK1	protein_coding	2234	0.123767
ENST00000238609.3	IFI27L2	protein_coding	511	12.3643
ENST00000238616.9	NEK9	protein_coding	8310	0.172628
ENST00000238618.7	ACYP1	protein_coding	627	4.17193
ENST00000238628.10	IFT43	protein_coding	816	0.0906868
ENST00000238633.6	NPC2	protein_coding	796	0.214953
ENST00000238647.4	IRF2BPL	protein_coding	4157	1.03046
ENST00000238651.9	ACOT2	protein_coding	1774	0.0042592
ENST00000238667.8	FLVCR2	protein_coding	3632	0.0348538
ENST00000238671.11	DLST	nonsense_mediated_decay	1464	0.0178982
ENST00000238682.7	TGFB3	protein_coding	2522	0.143827
ENST00000238688.9	SLIRP	protein_coding	394	1.478
ENST00000238709.8	COQ6	protein_coding	1520	0.276124
ENST00000238714.7	PAPOLG	protein_coding	4263	0.528979
ENST00000238721.8	TP53I3	protein_coding	1998	0.042896
ENST00000238738.8	RHOQ	protein_coding	2975	0.446203
ENST00000238788.13	TMEM214	protein_coding	2990	0.897263
ENST00000238789.9	ATAD2B	protein_coding	8103	0.63344
ENST00000238823.12	FAM98A	protein_coding	2816	0.541848
ENST00000238831.8	YIPF4	protein_coding	11949	0.249536
ENST00000238855.11	AFTPH	protein_coding	4113	0.163924
ENST00000238856.8	AFTPH	protein_coding	4040	0.989941
ENST00000238875.9	LGALSL	protein_coding	3926	0.0971616
ENST00000238892.3	CRIPT	protein_coding	1953	0.464299
ENST00000238936.8	TMEM180	protein_coding	2852	0.795678
ENST00000238961.8	SLF2	protein_coding	7288	0.657439
ENST00000238994.5	PPP1R3C	protein_coding	2524	0.00140567
ENST00000239007.11	MXI1	protein_coding	2424	0.326853
ENST00000239032.3	PRLHR	protein_coding	5446	0.0087715
ENST00000239117.3	KCNIP2	protein_coding	555	0.103071
ENST00000239144.4	HOXB8	protein_coding	1823	0.00209658
ENST00000239151.5	HOXB5	protein_coding	2041	0.00273062
ENST00000239165.8	HOXB7	protein_coding	1371	1.4921
ENST00000239174.6	HOXB1	protein_coding	2020	0.00080876
ENST00000239223.3	DUSP1	protein_coding	2019	0.769611
ENST00000239231.6	PANK3	protein_coding	10506	2.36478
ENST00000239243.6	MSX2	protein_coding	2241	0.00550072
ENST00000239316.4	INSL4	protein_coding	1952	0.0224364
ENST00000239367.6	LRP11	protein_coding	3260	1.2019
ENST00000239374.7	CCDC170	protein_coding	5293	0.0104525
ENST00000239444.3	PCDHB8	protein_coding	2740	0.0165297
ENST00000239446.5	PCDHB10	protein_coding	3290	0.00172185
ENST00000239449.6	PCDHB14	protein_coding	4828	0.02419
ENST00000239451.6	SLC25A2	protein_coding	1417	0.0127502
ENST00000239461.10	PRRX1	protein_coding	4284	0.00093482
ENST00000239462.8	TNN	protein_coding	5008	0.00704636
ENST00000239614.8	MSANTD2	protein_coding	2495	0.205135
ENST00000239666.8	PDZD11	protein_coding	1043	3.78776
ENST00000239690.8	NUDCD1	protein_coding	4217	0.61202
ENST00000239830.8	CCDC77	protein_coding	2371	0.390105
ENST00000239852.10	MTRF1	nonsense_mediated_decay	1561	0.454196
ENST00000239878.8	UFM1	protein_coding	3138	3.60593
ENST00000239882.6	ELF1	protein_coding	3566	1.40067
ENST00000239891.3	ALG5	protein_coding	1154	2.77007
ENST00000239893.9	EXOSC8	nonsense_mediated_decay	694	0.802517
ENST00000239906.9	FAM53C	protein_coding	4377	2.81409
ENST00000239926.8	MYOT	protein_coding	2337	0.0364739
ENST00000239938.4	EGR1	protein_coding	3138	0.0271215
ENST00000239940.11	PFN2	protein_coding	2261	1.24548
ENST00000239944.6	SERP1	protein_coding	3171	7.66967
ENST00000240050.8	MTERF2	protein_coding	1790	0.0263734
ENST00000240055.7	NFYB	protein_coding	3512	0.915912
ENST00000240079.10	CCDC53	protein_coding	916	2.87427
ENST00000240093.7	FZD3	protein_coding	13736	0.196715
ENST00000240095.10	SLC39A14	protein_coding	1708	0.0364088
ENST00000240100.6	DUSP4	protein_coding	5537	0.00828458
ENST00000240101.2	DUSP4	protein_coding	2959	0.000539065
ENST00000240123.11	SORBS3	protein_coding	3459	0.00347959
ENST00000240139.9	PPP3CC	protein_coding	2189	0.454597
ENST00000240185.7	TARDBP	protein_coding	5367	0.558244
ENST00000240285.9	RDH10	protein_coding	3949	0.456105
ENST00000240304.5	LUC7L3	protein_coding	1972	1.79284
ENST00000240306.4	DLX4	protein_coding	2034	0.0591422
ENST00000240316.4	COIL	protein_coding	2650	1.81955
ENST00000240328.3	TBX2	protein_coding	3339	0.0057117
ENST00000240333.10	SLC35B1	protein_coding	1850	1.22539
ENST00000240335.1	TBX4	protein_coding	2470	0.00551498
ENST00000240361.12	TEX14	protein_coding	4911	0.0026461
ENST00000240364.6	FAM117A	protein_coding	2365	1.29676
ENST00000240423.8	NCAPH	protein_coding	2763	1.43573
ENST00000240487.5	KIAA0922	protein_coding	4299	0.0171023
ENST00000240488.7	MND1	protein_coding	968	2.94283
ENST00000240587.4	TSHZ3	protein_coding	5176	0.102146
ENST00000240615.2	TAS2R8	protein_coding	1243	0.00305718
ENST00000240617.9	PLBD1	protein_coding	2426	0.00641075
ENST00000240618.10	KLRK1	protein_coding	1553	0.0638904
ENST00000240619.2	TAS2R10	protein_coding	1042	0.0475733
ENST00000240651.13	PYROXD1	protein_coding	4055	0.349095
ENST00000240652.7	IAPP	protein_coding	1958	0.00861452
ENST00000240662.2	KCNJ8	protein_coding	2389	0.00067588
ENST00000240691.3	TAS2R9	protein_coding	1032	0.00966471
ENST00000240719.7	ZNF549	protein_coding	3969	0.489248
ENST00000240727.10	ZSCAN18	protein_coding	2779	0.276812
ENST00000240731.4	ZNF211	protein_coding	2440	0.340722
ENST00000240851.8	TFG	protein_coding	1978	1.19026
ENST00000240874.7	KALRN	protein_coding	6537	1.96129e-05
ENST00000240922.7	NAA50	protein_coding	6135	0.682737
ENST00000241001.12	PAX6	protein_coding	1631	0.0354591
ENST00000241014.6	MAPK8IP1	protein_coding	3050	0.363035
ENST00000241041.7	PEX16	protein_coding	1479	0.604348
ENST00000241051.7	DEPDC7	protein_coding	1755	0.0071826
ENST00000241052.4	CAT	protein_coding	2302	2.37913
ENST00000241069.9	ACHE	protein_coding	2172	6.9072e-07
ENST00000241071.10	FBXO24	protein_coding	2276	0.0050208
ENST00000241125.3	GJA3	protein_coding	5211	0.301764
ENST00000241256.2	GHSR	protein_coding	1172	0.00179478
ENST00000241261.6	TNFSF10	protein_coding	1953	0.178808
ENST00000241274.3	SLITRK3	protein_coding	4391	0.000786858
ENST00000241312.8	CSMD2	nonsense_mediated_decay	13108	0.000164596
ENST00000241337.8	GSTM2	protein_coding	1157	0.367701
ENST00000241356.4	ADORA3	protein_coding	1884	0.00297864
ENST00000241391.9	GTDC1	protein_coding	2356	3.22675e-07
ENST00000241393.3	CXCR4	protein_coding	1682	19.1273
ENST00000241416.11	ACVR2A	protein_coding	5728	0.062797
ENST00000241436.8	POLK	protein_coding	5911	0.199494
ENST00000241453.11	FLT3	protein_coding	3842	0.00517618
ENST00000241463.4	RASL11A	protein_coding	1543	0.436325
ENST00000241502.8	FYTTD1	protein_coding	6866	0.981429
ENST00000241527.10	MTERF4	nonsense_mediated_decay	4529	0.316784
ENST00000241600.9	MRPS2	protein_coding	1510	4.98851
ENST00000241651.4	MYOG	protein_coding	1528	0.00375121
ENST00000241704.7	COPA	protein_coding	4789	1.43492
ENST00000242057.8	AHR	protein_coding	6276	0.0170663
ENST00000242059.9	SCRN1	protein_coding	5257	1.16773
ENST00000242067.10	BBS9	protein_coding	4027	0.0940684
ENST00000242104.5	OCM	protein_coding	695	0.0135832
ENST00000242108.8	EEPD1	protein_coding	4765	0.273226
ENST00000242109.5	KIAA0087	lincRNA	4283	0.0100003
ENST00000242159.4	HOXA7	protein_coding	2018	0.403882
ENST00000242208.4	INHBA	protein_coding	6064	0.00304004
ENST00000242209.8	FKBP9	protein_coding	3462	0.00910115
ENST00000242210.11	NT5C3A	protein_coding	1670	0.000105959
ENST00000242248.9	POLM	protein_coding	2631	0.455238
ENST00000242257.12	FTSJ2	protein_coding	1601	2.24891
ENST00000242261.5	TWIST1	protein_coding	1666	0.00388295
ENST00000242275.6	SLC25A51	protein_coding	1130	1.4917
ENST00000242310.4	TAF1L	protein_coding	6216	0.00411841
ENST00000242315.3	PHF24	protein_coding	5718	0.00266324
ENST00000242317.8	DNAI1	protein_coding	2504	0.00284462
ENST00000242323.8	DCAF10	protein_coding	7393	0.289733
ENST00000242351.9	ZC3HAV1	protein_coding	7100	1.50004
ENST00000242462.4	NEUROG3	protein_coding	1376	0.00246246
ENST00000242465.3	SRGN	protein_coding	1208	2.35151
ENST00000242480.3	EGR2	protein_coding	2968	0.0107743
ENST00000242505.10	FAM149B1	protein_coding	5408	1.24266
ENST00000242576.6	UNG	protein_coding	2071	5.07787
ENST00000242577.10	DYNLL1	protein_coding	720	30.3985
ENST00000242591.9	IFT81	protein_coding	3108	0.375851
ENST00000242592.8	ACADS	protein_coding	1950	1.56595
ENST00000242607.12	HVCN1	protein_coding	1634	0.522085
ENST00000242719.3	RNF11	protein_coding	3084	1.94831
ENST00000242728.4	BHLHE41	protein_coding	3837	0.00189234
ENST00000242737.5	ITPR2	protein_coding	581	0.290517
ENST00000242770.9	STX10	protein_coding	1099	4.11801
ENST00000242776.8	DDX39A	protein_coding	1471	15.0155
ENST00000242783.10	PKN1	protein_coding	3069	3.79098
ENST00000242784.4	C19orf43	protein_coding	970	27.795
ENST00000242786.5	ADGRE5	protein_coding	3188	0.146654
ENST00000242804.8	ZNF442	protein_coding	6219	0.0955769
ENST00000242810.10	KLHL24	protein_coding	2345	0.430655
ENST00000242819.5	CCDC70	protein_coding	1150	0.00183468
ENST00000242827.10	EBPL	protein_coding	914	4.1883
ENST00000242839.8	ATP7B	protein_coding	6638	0.0380512
ENST00000242848.8	ZC3H13	protein_coding	8018	0.639359
ENST00000242994.3	NEUROD4	protein_coding	3953	0.00374931
ENST00000243040.10	PFDN5	nonsense_mediated_decay	564	0.816127
ENST00000243045.9	ORMDL2	protein_coding	2141	0.909708
ENST00000243050.5	NR4A1	protein_coding	2678	0.0395424
ENST00000243052.7	PDE1B	protein_coding	3444	0.479717
ENST00000243056.4	HOXC13	protein_coding	2423	0.0101581
ENST00000243077.7	LRP1	protein_coding	14897	0.0577193
ENST00000243082.4	HOXC11	protein_coding	2039	0.0487163
ENST00000243103.3	HOXC12	protein_coding	3335	0.00161934
ENST00000243108.4	HOXC6	protein_coding	1733	0.00313175
ENST00000243112.9	SMUG1	protein_coding	627	1.69139
ENST00000243167.8	FAAH	protein_coding	2094	0.090496
ENST00000243189.11	RSRP1	protein_coding	1502	4.74517
ENST00000243222.8	COL10A1	protein_coding	3289	0.0280935
ENST00000243253.7	SEC61A1	protein_coding	3635	8.07826
ENST00000243298.2	RAB9B	protein_coding	3748	0.149425
ENST00000243300.13	NRK	protein_coding	8062	0.000191686
ENST00000243314.5	MAGEA9	protein_coding	1814	0.0088564
ENST00000243325.5	RAB9A	processed_transcript	737	0.294094
ENST00000243326.9	RIF1	protein_coding	15003	0.395345
ENST00000243344.7	TTC21B	protein_coding	5482	0.654196
ENST00000243346.9	NMI	protein_coding	1623	2.06162
ENST00000243347.4	TNFAIP6	protein_coding	1424	0.00143683
ENST00000243349.12	ACVR1C	protein_coding	8994	0.000675241
ENST00000243389.7	SLC36A1	protein_coding	5781	0.288252
ENST00000243440.1	BATF3	protein_coding	980	1.74234
ENST00000243457.3	KCNJ2	protein_coding	5392	0.00205401
ENST00000243498.9	EXOSC9	protein_coding	1481	2.71493
ENST00000243501.9	PLA2G12A	protein_coding	5226	0.533876
ENST00000243562.13	LTBP4	protein_coding	3140	0.0564682
ENST00000243563.7	SNRPA	protein_coding	1621	10.1082
ENST00000243578.7	B9D2	protein_coding	1027	1.51208
ENST00000243583.10	ADCK4	protein_coding	2041	0.385799
ENST00000243639.8	ZNF468	protein_coding	4027	1.07067
ENST00000243644.8	ZNF350	protein_coding	2338	0.0699757
ENST00000243662.10	RAB38	protein_coding	1465	0.208004
ENST00000243673.6	GPR83	protein_coding	4282	0.291957
ENST00000243706.8	HAUS3	protein_coding	5620	0.350369
ENST00000243776.10	CHPF	protein_coding	3013	0.19357
ENST00000243786.2	INHA	protein_coding	1468	0.00277695
ENST00000243806.2	FAM124B	protein_coding	2030	0.0070105
ENST00000243878.8	ENKD1	protein_coding	1579	2.76688
ENST00000243893.10	UBE2C	protein_coding	476	0.383262
ENST00000243896.6	SLC35C2	protein_coding	2447	0.221515
ENST00000243903.5	ACTR5	protein_coding	2565	1.34179
ENST00000243911.2	MC3R	protein_coding	1084	0.0019658
ENST00000243913.8	GCNT7	protein_coding	2064	0.109379
ENST00000243918.9	SYS1	protein_coding	2862	1.82262
ENST00000243924.3	PI3	protein_coding	577	0.0192093
ENST00000243964.6	SLC12A5	protein_coding	6061	0.0560696
ENST00000243967.8	ARHGAP40	protein_coding	1825	0.00114722
ENST00000243997.7	ATP5E	protein_coding	3665	9.5767
ENST00000244007.7	PLCG1	protein_coding	5285	2.63223
ENST00000244020.4	SRSF6	protein_coding	4325	4.55382
ENST00000244040.3	RAB22A	protein_coding	8670	0.631158
ENST00000244043.4	PTGIS	protein_coding	5579	0.0171778
ENST00000244050.2	SNAI1	protein_coding	1686	0.0594555
ENST00000244051.2	MOCS3	protein_coding	5106	0.608963
ENST00000244061.5	RNF114	protein_coding	2503	4.65104
ENST00000244070.7	PPP4R1L	processed_transcript	1474	0.104217
ENST00000244137.11	PEPD	protein_coding	1910	1.57334
ENST00000244174.10	IL9R	protein_coding	1944	1.25478
ENST00000244204.10	NAGK	protein_coding	1154	0.569276
ENST00000244217.5	MCEE	protein_coding	835	0.667693
ENST00000244221.8	PAIP2B	protein_coding	6279	0.299581
ENST00000244227.7	SNRNP27	protein_coding	1802	0.299183
ENST00000244230.6	MPHOSPH10	protein_coding	2484	2.94511
ENST00000244241.4	IL17C	protein_coding	1044	0.0112095
ENST00000244289.8	LIPE	protein_coding	3813	0.123866
ENST00000244321.10	PINLYP	retained_intron	764	0.0481996
ENST00000244333.3	LYPD3	protein_coding	1694	0.0592144
ENST00000244336.9	CEACAM8	protein_coding	2305	0.0267183
ENST00000244360.6	RNF39	protein_coding	2206	0.450845
ENST00000244364.10	DST	protein_coding	16742	0.0191665
ENST00000244426.10	FBXO9	protein_coding	4559	0.107555
ENST00000244458.6	PACSIN1	protein_coding	4231	0.00872559
ENST00000244496.5	RRP36	protein_coding	1159	10.8565
ENST00000244513.10	BTN1A1	protein_coding	2895	0.00696606
ENST00000244519.6	BTN3A3	protein_coding	3002	0.509605
ENST00000244520.9	SNRPC	protein_coding	842	26.2179
ENST00000244533.7	ABCC10	protein_coding	5088	0.182344
ENST00000244534.6	HIST1H1D	protein_coding	666	265.73
ENST00000244537.5	HIST1H4F	protein_coding	312	338.824
ENST00000244546.4	PEX6	protein_coding	2696	0.319868
ENST00000244565.7	UNC5CL	protein_coding	3136	0.266121
ENST00000244571.4	AARS2	protein_coding	3854	2.07293
ENST00000244573.4	HIST1H1A	protein_coding	648	0.0178987
ENST00000244576.8	ZNF391	protein_coding	4079	0.150757
ENST00000244623.1	OR2B6	protein_coding	942	0.0116148
ENST00000244669.2	APOBEC2	protein_coding	1151	0.118353
ENST00000244670.12	KLHDC3	protein_coding	1903	0.174206
ENST00000244709.8	TREM1	protein_coding	1690	0.00118695
ENST00000244711.3	MEA1	protein_coding	1089	13.455
ENST00000244741.9	CDKN1A	protein_coding	2180	0.0262161
ENST00000244745.2	SOX4	protein_coding	5851	10.6644
ENST00000244751.6	CPNE5	protein_coding	3897	0.00474795
ENST00000244763.8	SSR1	protein_coding	9669	0.411632
ENST00000244766.6	NRN1	protein_coding	1624	0.572295
ENST00000244769.8	ATXN1	protein_coding	10602	0.00629233
ENST00000244776.11	DEK	protein_coding	1441	4.78397
ENST00000244777.6	BLOC1S5	nonsense_mediated_decay	2445	0.375054
ENST00000244799.4	OPN5	processed_transcript	3500	0.00054363
ENST00000244815.9	LRRFIP1	protein_coding	4370	0.884089
ENST00000244820.2	AC105760.3	antisense	2231	0.0120503
ENST00000244869.2	EREG	protein_coding	4619	0.0210529
ENST00000244906.6	DKFZP434K028	lincRNA	927	0.00193648
ENST00000245046.6	EMC3	protein_coding	2777	1.55377
ENST00000245105.7	SH3TC1	protein_coding	4226	0.81262
ENST00000245121.9	KATNAL2	protein_coding	2833	0.253324
ENST00000245157.9	BBS2	protein_coding	2963	0.406262
ENST00000245185.5	MT2A	protein_coding	786	3.135
ENST00000245206.9	GOT2	protein_coding	2462	4.21289
ENST00000245222.8	SPHK2	protein_coding	2963	0.530991
ENST00000245255.7	PIWIL1	protein_coding	3897	0.00146488
ENST00000245304.4	RAP2A	protein_coding	5487	1.49869
ENST00000245312.4	SLC10A2	protein_coding	3779	0.00869401
ENST00000245323.4	EFNB2	protein_coding	4461	0.0196263
ENST00000245382.6	C17orf53	protein_coding	2272	0.206973
ENST00000245407.7	SLC22A5	protein_coding	3237	0.273966
ENST00000245414.8	IRF1	protein_coding	3579	0.550932
ENST00000245441.9	NIN	protein_coding	10293	0.553462
ENST00000245451.8	BMP4	protein_coding	1917	0.320316
ENST00000245457.5	PTGER2	protein_coding	2383	0.0016337
ENST00000245458.10	RPS29	protein_coding	296	413.184
ENST00000245479.2	SOX9	protein_coding	3935	0.00224356
ENST00000245539.10	MRPS7	protein_coding	1406	7.27021
ENST00000245543.5	ARMC7	protein_coding	2126	1.10277
ENST00000245544.8	NUP85	protein_coding	2121	2.25928
ENST00000245552.6	NT5C	protein_coding	954	2.01302
ENST00000245564.6	MSTO1	protein_coding	2431	0.663154
ENST00000245615.5	MBOAT7	protein_coding	2529	0.941901
ENST00000245618.5	EPS8L1	protein_coding	2198	0.166003
ENST00000245663.8	ZBTB46	protein_coding	5185	0.27875
ENST00000245680.6	SLC35F5	protein_coding	4412	0.245
ENST00000245787.8	INSIG2	protein_coding	2590	0.304991
ENST00000245796.10	PSD4	protein_coding	5188	2.27747
ENST00000245811.6	GS1-115G20.2	processed_pseudogene	1325	0.00311795
ENST00000245812.7	ALKBH7	protein_coding	1332	2.67757
ENST00000245816.8	CLPP	protein_coding	1155	11.9763
ENST00000245817.4	TNFSF9	protein_coding	1665	0.453373
ENST00000245838.12	THOC2	protein_coding	5609	0.372705
ENST00000245857.9	RPL23	protein_coding	588	202.976
ENST00000245865.9	STRADA	protein_coding	2962	0.11644
ENST00000245903.3	CD70	protein_coding	913	0.213249
ENST00000245907.10	C3	protein_coding	5263	0.00241334
ENST00000245908.10	SH2D3A	protein_coding	2296	0.131502
ENST00000245912.7	TNFSF14	protein_coding	4336	0.020116
ENST00000245923.8	RTN2	protein_coding	2293	0.0381661
ENST00000245925.7	EML2	protein_coding	2264	0.088151
ENST00000245932.10	VASP	protein_coding	2305	1.58989
ENST00000245934.11	SYMPK	protein_coding	4195	1.9542
ENST00000245960.9	CDC25B	protein_coding	3597	0.250591
ENST00000245983.6	GNRH2	protein_coding	425	0.069885
ENST00000246006.4	CD93	protein_coding	6708	0.0291235
ENST00000246015.8	PSMF1	protein_coding	2042	2.551
ENST00000246024.6	TMX4	protein_coding	6169	0.706914
ENST00000246041.6	AP5S1	protein_coding	1960	0.152517
ENST00000246043.8	RRBP1	protein_coding	4737	0.942257
ENST00000246069.11	DSTN	protein_coding	3617	0.302785
ENST00000246071.7	SNRPB2	protein_coding	2452	0.247627
ENST00000246100.3	FAM110A	protein_coding	1619	0.106498
ENST00000246104.6	SCRT2	protein_coding	3577	0.000442048
ENST00000246112.8	TLE6	protein_coding	2100	0.0057508
ENST00000246115.4	S1PR4	protein_coding	1565	0.0948959
ENST00000246117.8	NCLN	protein_coding	4005	1.87276
ENST00000246139.9	CITED1	protein_coding	1231	0.024558
ENST00000246149.10	ANKHD1	protein_coding	2062	0.059197
ENST00000246151.8	PITHD1	protein_coding	1603	9.76498
ENST00000246163.2	MAX	protein_coding	897	0.870602
ENST00000246166.2	FNTB	protein_coding	2834	1.06995
ENST00000246186.7	MMP24	protein_coding	4414	0.0912
ENST00000246190.10	NECAB3	protein_coding	1989	0.355661
ENST00000246194.7	RALY	protein_coding	1789	18.8417
ENST00000246199.5	C20orf173	protein_coding	1034	0.00948657
ENST00000246222.3	BPIFB9P	transcribed_unprocessed_pseudogene	1178	0.139459
ENST00000246229.4	PLAGL2	protein_coding	5705	0.62871
ENST00000246314.10	AGO3	protein_coding	3211	0.27766
ENST00000246337.8	UROD	protein_coding	1300	6.17228
ENST00000246421.4	SLC35E2	protein_coding	1430	0.546126
ENST00000246489.11	KLC1	protein_coding	2294	0.257247
ENST00000246505.9	PCID2	protein_coding	1786	0.365331
ENST00000246515.1	SLURP1	protein_coding	537	0.0520496
ENST00000246529.3	LRFN3	protein_coding	2513	0.118079
ENST00000246532.5	IGFLR1	protein_coding	1645	0.266789
ENST00000246533.7	CAPNS1	protein_coding	1918	0.569775
ENST00000246535.3	PDCD2L	protein_coding	1171	2.66018
ENST00000246548.8	UBA2	protein_coding	4023	0.5563
ENST00000246549.2	FFAR2	protein_coding	2051	0.00866498
ENST00000246551.8	HCST	protein_coding	613	4.0079
ENST00000246553.3	FFAR1	protein_coding	2311	0.00857041
ENST00000246554.7	COX6B1	protein_coding	667	62.4874
ENST00000246646.3	KRT38	protein_coding	2337	0.00152601
ENST00000246657.2	CCR7	protein_coding	2173	0.10964
ENST00000246662.8	KRT9	protein_coding	2290	0.00212115
ENST00000246672.3	NR1D1	protein_coding	2772	0.258976
ENST00000246747.8	ARL2	protein_coding	979	9.32513
ENST00000246784.7	BCL2L12	protein_coding	990	1.94049
ENST00000246792.3	RRAS	protein_coding	1044	0.52233
ENST00000246794.9	PRRG2	protein_coding	1404	0.149695
ENST00000246802.9	GLTSCR2	protein_coding	1528	37.545
ENST00000246841.3	FLRT1	protein_coding	3949	0.0732658
ENST00000246868.6	SBDS	protein_coding	1631	4.45601
ENST00000246895.8	STATH	protein_coding	598	0.00207423
ENST00000246911.6	IFI35	retained_intron	747	0.222059
ENST00000246912.8	MLX	protein_coding	2586	0.285545
ENST00000246914.9	WNK4	protein_coding	4001	0.290705
ENST00000246949.9	DNASE1	protein_coding	4200	0.566719
ENST00000246957.9	TRAP1	protein_coding	2296	6.32388
ENST00000247001.9	SUGP1	protein_coding	2423	0.367011
ENST00000247003.8	DDX49	protein_coding	1830	6.97375
ENST00000247005.7	GDF1	protein_coding	2517	0.019532
ENST00000247020.8	SDF2	protein_coding	1568	1.24953
ENST00000247026.9	NSRP1	protein_coding	2541	0.366179
ENST00000247087.9	AHDC1	protein_coding	6334	0.0717562
ENST00000247138.10	SLC35A2	protein_coding	1672	0.384485
ENST00000247140.8	PQBP1	protein_coding	664	2.5097
ENST00000247153.7	CFP	protein_coding	1713	0.0256396
ENST00000247161.7	ELK1	protein_coding	2695	1.67857
ENST00000247178.5	ATG14	protein_coding	4742	0.546262
ENST00000247182.6	SIX1	protein_coding	3996	0.0679973
ENST00000247191.6	DLGAP5	protein_coding	2973	3.25423
ENST00000247194.8	L3HYPDH	protein_coding	1527	0.254741
ENST00000247207.6	HSPA2	protein_coding	2767	0.0921186
ENST00000247219.5	TBPL2	protein_coding	2037	0.000967465
ENST00000247225.6	SGPP1	protein_coding	3312	1.02079
ENST00000247226.12	PLEKHG3	protein_coding	10351	0.0164035
ENST00000247270.3	EVI2A	protein_coding	1860	0.10173
ENST00000247271.4	OMG	protein_coding	1947	0.0222358
ENST00000247291.7	AIF1L	protein_coding	3364	0.541616
ENST00000247295.4	FAM78A	processed_transcript	4560	0.055885
ENST00000247452.3	MAGEC2	protein_coding	1991	0.00379678
ENST00000247461.8	CANX	protein_coding	4260	8.22181
ENST00000247470.9	PYCARD	protein_coding	990	0.0163176
ENST00000247584.6	HIVEP3	protein_coding	12110	0.00865505
ENST00000247655.3	COX7C	protein_coding	666	93.6359
ENST00000247665.11	PHPT1	protein_coding	890	6.13704
ENST00000247668.6	TRAF2	protein_coding	2264	4.87281
ENST00000247706.3	ABHD8	protein_coding	2090	1.60176
ENST00000247781.4	COL14A1	protein_coding	3450	0.00202186
ENST00000247815.8	HELB	protein_coding	12866	0.269919
ENST00000247833.11	RAB3IP	protein_coding	3690	0.0158736
ENST00000247843.6	YEATS4	protein_coding	1434	2.44397
ENST00000247866.8	NDUFB2	protein_coding	504	37.1683
ENST00000247879.2	TAS2R3	protein_coding	1101	0.0949881
ENST00000247881.3	TAS2R4	protein_coding	2378	0.0721596
ENST00000247883.5	TAS2R5	protein_coding	1151	0.184079
ENST00000247930.4	ZNF777	protein_coding	3233	0.665206
ENST00000247933.8	IDUA	protein_coding	2163	0.0159726
ENST00000247956.10	ZNF317	protein_coding	4073	2.14649
ENST00000247970.8	PIN1	protein_coding	997	18.6872
ENST00000247977.8	FBXL12	protein_coding	1852	0.767482
ENST00000247992.5	PLA2G2C	protein_coding	453	0.00370301
ENST00000248041.12	CYP4F11	protein_coding	2977	0.0150858
ENST00000248054.9	SIN3B	protein_coding	5037	0.724217
ENST00000248071.5	KLF2	protein_coding	2018	0.500123
ENST00000248076.3	F2RL3	protein_coding	3473	0.0429775
ENST00000248089.7	HCFC1R1	protein_coding	965	0.231423
ENST00000248098.7	HN1L	protein_coding	3718	2.18912
ENST00000248104.11	UNKL	protein_coding	4320	0.00211077
ENST00000248114.6	GFER	protein_coding	2345	2.59252
ENST00000248121.6	SYNGR3	protein_coding	2051	0.0569789
ENST00000248139.7	RAB40C	protein_coding	2699	0.105803
ENST00000248142.7	WDR24	protein_coding	2763	0.1411
ENST00000248150.4	GNG13	protein_coding	984	0.310419
ENST00000248151.4	TUBBP1	transcribed_processed_pseudogene	1335	0.00272465
ENST00000248211.10	ZNF10	protein_coding	4441	0.0823473
ENST00000248244.5	TICAM1	protein_coding	2676	0.364122
ENST00000248248.7	MON1B	protein_coding	6091	0.763491
ENST00000248306.7	METTL25	protein_coding	2093	0.167787
ENST00000248342.8	EIF3K	protein_coding	864	31.34
ENST00000248378.5	EMC6	protein_coding	653	2.76276
ENST00000248420.9	CACTIN	protein_coding	2671	0.242717
ENST00000248437.8	TUBA4A	protein_coding	2162	0.194881
ENST00000248444.9	VIL1	protein_coding	6531	0.0281408
ENST00000248450.8	AAMP	protein_coding	1886	4.88025
ENST00000248451.7	PNKD	protein_coding	758	7.83892
ENST00000248553.6	HSPB1	protein_coding	909	0.0078152
ENST00000248564.5	GNG11	protein_coding	3055	0.00501765
ENST00000248566.3	SHFM1	protein_coding	1314	4.11297
ENST00000248594.10	PTPN12	protein_coding	3406	0.0155032
ENST00000248598.5	FGL2	protein_coding	4261	0.0103726
ENST00000248600.5	STYXL1	protein_coding	1415	0.547844
ENST00000248633.8	PEX1	protein_coding	4385	0.462766
ENST00000248668.4	LRFN1	protein_coding	3381	0.256471
ENST00000248701.8	SPINK2	protein_coding	613	0.83201
ENST00000248706.4	RASL11B	protein_coding	1995	0.0296921
ENST00000248846.9	TUBGCP6	protein_coding	5612	0.140889
ENST00000248879.7	DGCR6L	protein_coding	1154	11.6058
ENST00000248899.10	NCF4	protein_coding	1396	0.00440817
ENST00000248901.10	CYTH4	protein_coding	3206	0.0682624
ENST00000248923.8	GGT1	protein_coding	2326	0.798151
ENST00000248924.10	GCAT	protein_coding	1497	4.91452
ENST00000248929.13	SGSM3	protein_coding	2969	1.77236
ENST00000248948.3	VPREB3	protein_coding	610	0.110655
ENST00000248958.4	SDF2L1	protein_coding	865	4.75126
ENST00000248975.5	YWHAH	protein_coding	1825	5.30431
ENST00000248980.8	RFPL2	protein_coding	1496	0.00135936
ENST00000249014.4	CDC42EP1	protein_coding	2181	0.0047765
ENST00000249016.4	MCHR1	protein_coding	2851	0.000560565
ENST00000249041.2	GALR3	protein_coding	1157	0.0288241
ENST00000249042.7	TST	protein_coding	1211	0.436884
ENST00000249044.2	APOL5	protein_coding	1438	0.00234455
ENST00000249053.3	IGLL1	protein_coding	716	0.143889
ENST00000249064.8	CCDC117	protein_coding	3985	3.24503
ENST00000249066.10	APOL2	protein_coding	2685	0.0103015
ENST00000249071.10	RAC2	protein_coding	1482	10.0289
ENST00000249075.3	LIF	protein_coding	3969	0.00834057
ENST00000249079.6	C22orf23	protein_coding	1560	0.0126491
ENST00000249116.6	APOBEC3A	protein_coding	1444	0.0250696
ENST00000249209.8	EMC4	protein_coding	852	1.73313
ENST00000249269.8	PMPCB	protein_coding	2472	0.983398
ENST00000249270.11	DNAJC2	protein_coding	1846	0.190388
ENST00000249289.4	ATP6V1F	protein_coding	704	16.4175
ENST00000249299.6	LSM8	protein_coding	1305	3.98233
ENST00000249330.2	VGF	protein_coding	2575	0.00429096
ENST00000249344.6	STRIP2	protein_coding	5115	0.206886
ENST00000249356.3	DNAJB9	protein_coding	2715	0.527015
ENST00000249363.3	LRRC4	protein_coding	3828	0.018797
ENST00000249364.8	CALU	protein_coding	3357	3.83351
ENST00000249373.7	SMO	protein_coding	3738	0.954237
ENST00000249375.8	IRF5	protein_coding	2749	7.63775e-08
ENST00000249377.4	LRRC17	protein_coding	2002	0.0130592
ENST00000249389.2	OPN1SW	protein_coding	1096	0.290914
ENST00000249396.11	SIRT2	protein_coding	2070	1.20702
ENST00000249442.10	MTX2	protein_coding	1364	2.62049
ENST00000249501.4	HOXD10	protein_coding	1989	0.00496544
ENST00000249601.8	ARHGAP22	protein_coding	2751	0.002274
ENST00000249636.10	PIAS1	protein_coding	8115	0.358738
ENST00000249647.7	SNAP23	protein_coding	2687	1.17417
ENST00000249700.8	TMOD2	protein_coding	9191	0.517615
ENST00000249736.11	SLTM	protein_coding	1373	0.426578
ENST00000249749.6	DLL4	protein_coding	3372	0.012682
ENST00000249786.8	SERF2	protein_coding	1537	18.9598
ENST00000249806.9	CLN6	protein_coding	2242	4.24496
ENST00000249822.8	ARPP19	protein_coding	5301	2.94817
ENST00000249837.7	VPS13C	protein_coding	13300	0.185694
ENST00000249861.8	THAP10	protein_coding	2399	0.00081101
ENST00000249883.9	AMOTL2	protein_coding	4488	0.000181795
ENST00000249887.2	ACKR4	protein_coding	1914	0.0237635
ENST00000249910.5	MBD4	protein_coding	2470	1.73467e-07
ENST00000249923.7	COPB1	protein_coding	3481	1.90935
ENST00000250003.3	MYOD1	protein_coding	1801	0.0009156
ENST00000250018.6	TPH1	protein_coding	5325	0.0369268
ENST00000250024.8	E2F8	protein_coding	3240	0.819054
ENST00000250055.2	SOX15	protein_coding	1396	0.175465
ENST00000250056.12	FAM64A	protein_coding	1473	3.25692
ENST00000250066.6	USP6	protein_coding	7976	0.0155874
ENST00000250076.7	ZNF232	protein_coding	2179	0.42405
ENST00000250092.10	CD68	protein_coding	1878	0.0660207
ENST00000250101.9	TXNDC17	protein_coding	2219	0.456361
ENST00000250111.8	ATP1B2	protein_coding	3153	0.0118304
ENST00000250113.11	FXR2	protein_coding	2957	3.28298
ENST00000250124.10	MPDU1	protein_coding	1601	2.36887
ENST00000250160.10	WISP1	protein_coding	3844	0.000492863
ENST00000250173.5	LRRC6	protein_coding	1672	0.0334949
ENST00000250237.9	QTRT1	protein_coding	1317	1.84844
ENST00000250241.12	ILF3	protein_coding	3035	0.58001
ENST00000250244.10	AP1M2	protein_coding	1749	0.00094159
ENST00000250263.7	ERI1	protein_coding	4615	0.55641
ENST00000250340.8	CLEC11A	protein_coding	1419	8.586
ENST00000250373.8	NFATC4	protein_coding	4749	0.00960346
ENST00000250377.11	KIAA0391	protein_coding	6118	0.457105
ENST00000250378.7	CMA1	protein_coding	937	0.0852406
ENST00000250379.12	GEMIN2	protein_coding	1094	1.71167
ENST00000250383.10	DHRS2	protein_coding	1705	0.0162973
ENST00000250405.9	BCL2L2	protein_coding	3605	0.0346321
ENST00000250416.9	PARP2	protein_coding	1886	0.490932
ENST00000250448.2	FOXA1	protein_coding	2862	0.0113636
ENST00000250454.7	EAPP	protein_coding	1321	3.9546
ENST00000250457.7	EGLN3	protein_coding	2709	0.0595227
ENST00000250489.8	TMEM55B	protein_coding	1961	0.514082
ENST00000250495.9	NEDD8	protein_coding	708	32.7274
ENST00000250498.8	DAD1	protein_coding	731	20.8359
ENST00000250535.4	CDO1	protein_coding	1860	0.0402735
ENST00000250559.13	RAP1B	protein_coding	13438	0.0710563
ENST00000250572.12	ADGRE1	protein_coding	2939	3.61168e-10
ENST00000250615.7	AANAT	protein_coding	1913	0.0293304
ENST00000250617.6	ARHGEF6	protein_coding	6019	2.32095
ENST00000250693.1	ART1	protein_coding	1312	0.0268017
ENST00000250699.2	CHRNA10	protein_coding	1945	0.322222
ENST00000250776.5	TTTY1B	lincRNA	910	0.0485471
ENST00000250784.12	RPS4Y1	protein_coding	1305	11.0765
ENST00000250805.5	TTTY1	lincRNA	910	0.0485471
ENST00000250894.8	MAPK8IP3	protein_coding	5661	0.5562
ENST00000250896.7	MKNK2	protein_coding	3774	0.01363
ENST00000250916.5	KLF16	protein_coding	2890	0.671901
ENST00000250930.7	TMEM8A	protein_coding	2346	1.09991
ENST00000250937.7	DOHH	protein_coding	1757	0.994421
ENST00000250974.9	ABHD17A	protein_coding	1630	0.565264
ENST00000251038.9	ZC3H14	protein_coding	18281	0.0848852
ENST00000251041.9	MYO16	protein_coding	3492	0.00326962
ENST00000251047.5	LMAN1	protein_coding	5521	1.59978
ENST00000251074.5	NUP37	protein_coding	1203	3.62725
ENST00000251076.9	DMXL2	protein_coding	10672	0.34205
ENST00000251081.6	DSC2	protein_coding	4826	0.000419416
ENST00000251089.6	ANGEL1	protein_coding	5176	0.791523
ENST00000251091.9	SAMD4A	protein_coding	6565	0.00420382
ENST00000251101.11	ENOSF1	protein_coding	1867	0.625277
ENST00000251102.12	CNGB1	protein_coding	5641	0.0146418
ENST00000251108.10	CDADC1	protein_coding	3386	0.386513
ENST00000251127.10	NALCN	protein_coding	6818	0.00109078
ENST00000251143.9	C16orf62	protein_coding	3894	0.340818
ENST00000251157.10	DOCK7	protein_coding	7084	0.0485958
ENST00000251166.8	CORO7	protein_coding	3540	0.701578
ENST00000251170.11	SEC14L5	protein_coding	6459	0.0341262
ENST00000251181.8	CEP170B	retained_intron	846	0.00576061
ENST00000251195.9	CLSPN	protein_coding	4769	0.60161
ENST00000251203.13	PBX4	protein_coding	1724	0.258297
ENST00000251241.8	DHX40	protein_coding	3660	2.06661
ENST00000251250.7	DTWD1	protein_coding	13776	0.122036
ENST00000251268.10	MEGF8	protein_coding	9549	0.0113827
ENST00000251269.9	ZNF221	protein_coding	2535	0.0155455
ENST00000251287.2	HCN2	protein_coding	3408	0.160858
ENST00000251303.10	SLX1A	protein_coding	1091	4.07769
ENST00000251334.6	INTS2	protein_coding	4255	1.07034
ENST00000251343.9	KHNYN	protein_coding	6725	1.77478
ENST00000251363.9	CERS4	protein_coding	1797	0.343487
ENST00000251366.7	ESRP2	retained_intron	3228	0.0266608
ENST00000251376.7	LILRA2	protein_coding	4429	0.0160291
ENST00000251412.7	TUBG2	protein_coding	1761	0.821635
ENST00000251413.7	TUBG1	protein_coding	1611	7.37234
ENST00000251453.7	RPS16	protein_coding	560	26.1736
ENST00000251472.8	MAST1	protein_coding	4833	0.115554
ENST00000251473.9	PLPPR2	protein_coding	2727	0.324915
ENST00000251496.6	NCAPG	protein_coding	4661	2.22166
ENST00000251507.8	RABGAP1L	protein_coding	2899	0.556999
ENST00000251527.9	ESYT2	protein_coding	5960	1.9609
ENST00000251535.10	ALOX12	protein_coding	2358	0.0727593
ENST00000251547.9	FBXO44	protein_coding	2903	0.0242219
ENST00000251588.6	NARFL	protein_coding	2112	2.52754
ENST00000251595.10	HBA2	protein_coding	605	0.0659365
ENST00000251607.10	TRNT1	protein_coding	2276	1.61932
ENST00000251636.9	DHX29	protein_coding	4502	1.10596
ENST00000251642.7	DHX58	protein_coding	2617	0.319111
ENST00000251643.4	KRT12	protein_coding	1867	0.0053192
ENST00000251654.8	PCCB	protein_coding	1833	6.24256
ENST00000251691.4	ARFGEF3	protein_coding	14877	0.00379967
ENST00000251722.10	USP40	protein_coding	5692	0.108487
ENST00000251739.9	VPS50	protein_coding	1193	0.225461
ENST00000251775.8	SNX4	protein_coding	2513	0.942693
ENST00000251776.8	ROPN1B	protein_coding	1026	0.00197679
ENST00000251809.4	SPAG1	protein_coding	3748	0.294968
ENST00000251810.7	RRM2B	protein_coding	4931	0.48197
ENST00000251822.6	RHOBTB2	protein_coding	5451	0.0495916
ENST00000251849.8	RAF1	protein_coding	3300	4.75999
ENST00000251864.6	TDRD1	protein_coding	4510	0.0056802
ENST00000251871.7	MED17	protein_coding	4874	0.533162
ENST00000251879.10	RIC1	protein_coding	4127	0.434194
ENST00000251900.8	SCML2	protein_coding	4200	0.895949
ENST00000251968.3	TSG101	protein_coding	1824	1.08104
ENST00000251993.11	KIAA0930	protein_coding	2723	0.0151807
ENST00000252011.7	DHX35	protein_coding	3325	0.75583
ENST00000252015.2	TRPC4AP	protein_coding	3226	1.18702
ENST00000252032.9	C20orf194	protein_coding	6869	0.179234
ENST00000252050.8	CUL9	protein_coding	7780	0.336198
ENST00000252071.8	ACTR3C	protein_coding	1218	0.0577374
ENST00000252085.3	PCDHGA12	protein_coding	4747	0.000632211
ENST00000252087.2	PCDHGC5	protein_coding	4761	0.0132987
ENST00000252100.6	TMCO6	protein_coding	1834	0.474121
ENST00000252102.8	NDUFA2	protein_coding	804	11.5538
ENST00000252108.7	UBE4A	protein_coding	6103	2.45995
ENST00000252115.9	POLDIP3	protein_coding	3441	4.16291
ENST00000252134.11	MICAL3	retained_intron	917	0.0903074
ENST00000252136.11	TRMT2A	protein_coding	2964	2.20514
ENST00000252137.10	DGCR14	protein_coding	5392	0.831649
ENST00000252172.8	MYH13	protein_coding	5992	8.8246e-11
ENST00000252211.6	ZKSCAN3	protein_coding	4725	0.147312
ENST00000252229.6	MICB	protein_coding	2446	0.443769
ENST00000252244.3	KRT1	protein_coding	2451	0.435661
ENST00000252250.6	KRT6C	protein_coding	2289	0.00070738
ENST00000252268.8	DPF2	protein_coding	2462	2.1645
ENST00000252288.6	GAMT	protein_coding	1053	5.14036
ENST00000252318.6	GALNT8	protein_coding	2380	0.0360098
ENST00000252322.1	CRACR2A	protein_coding	2186	0.42597
ENST00000252329.3	PSMG3	protein_coding	1007	0.303618
ENST00000252336.10	STARD8	protein_coding	4862	2.40853e-07
ENST00000252338.4	FAM155B	protein_coding	4013	0.00172697
ENST00000252440.11	ECSIT	protein_coding	1501	0.874262
ENST00000252444.9	LDLR	protein_coding	5337	1.02993
ENST00000252445.7	ELOF1	protein_coding	1019	9.89275
ENST00000252456.6	CNN1	protein_coding	1633	0.00948985
ENST00000252457.9	CDC16	protein_coding	2034	0.116689
ENST00000252458.6	CDC16	protein_coding	1991	0.115163
ENST00000252482.7	EXOC3L2	protein_coding	1706	0.0193335
ENST00000252483.9	PVRL2	protein_coding	2466	0.1006
ENST00000252485.8	PVRL2	protein_coding	2112	0.142381
ENST00000252486.8	APOE	protein_coding	1208	0.380418
ENST00000252487.9	TOMM40	protein_coding	1707	6.72892
ENST00000252490.5	APOC4-APOC2	protein_coding	727	0.0397853
ENST00000252505.3	ALLC	protein_coding	1446	0.0769742
ENST00000252512.13	XPO7	protein_coding	4861	2.44134
ENST00000252519.7	ACE2	protein_coding	3393	0.00393138
ENST00000252527.8	INF2	protein_coding	3050	0.13838
ENST00000252530.9	FAM98C	protein_coding	1271	1.46111
ENST00000252542.8	SAFB2	protein_coding	3371	1.77494
ENST00000252575.10	NCAN	protein_coding	6387	0.00213872
ENST00000252590.8	PLVAP	protein_coding	2305	0.0046461
ENST00000252593.6	BST2	protein_coding	1019	2.72856
ENST00000252594.10	NSUN5	protein_coding	1672	1.54487
ENST00000252595.11	SLC27A1	protein_coding	3594	0.201014
ENST00000252597.7	USHBP1	protein_coding	3335	0.0340611
ENST00000252599.8	COLGALT1	protein_coding	3704	2.98512
ENST00000252602.1	MRPL34	protein_coding	968	3.79847
[truncated: 135,973 more rows]

## Sheet: Jurkat activated <TPM>
TranscriptID	GeneName	Type	length	tpm
ENST00000000233.9	ARF5	protein_coding	1103	2.11578
ENST00000000412.7	M6PR	protein_coding	2756	1.55346
ENST00000000442.10	ESRRA	protein_coding	2215	0.195928
ENST00000001008.5	FKBP4	protein_coding	3732	1.03653
ENST00000001146.6	CYP26B1	protein_coding	4732	0.0112421
ENST00000002125.8	NDUFAF7	protein_coding	2176	0.0041846
ENST00000002165.10	FUCA2	protein_coding	2356	0.0366506
ENST00000002501.10	DBNDD1	protein_coding	2079	0.0191457
ENST00000002596.5	HS3ST1	protein_coding	8031	0.00138684
ENST00000003084.10	CFTR	protein_coding	6132	0.000600515
ENST00000003100.12	CYP51A1	protein_coding	3210	0.0561508
ENST00000003302.8	USP28	protein_coding	4669	0.0125478
ENST00000003912.7	NIPAL3	protein_coding	5481	0.150374
ENST00000004531.14	SLC7A2	protein_coding	7560	0.00098251
ENST00000005257.6	RALA	protein_coding	2880	0.273424
ENST00000005259.8	BCAP29	protein_coding	4572	0.0102371
ENST00000005260.8	BAIAP2L1	protein_coding	3622	0.0056806
ENST00000005284.3	CACNG3	protein_coding	3088	0.00176972
ENST00000005286.8	TMEM132A	protein_coding	3480	0.033976
ENST00000005340.9	DVL2	protein_coding	3018	0.285222
ENST00000005374.10	GGCT	protein_coding	1032	0.00821555
ENST00000005386.7	RPAP3	protein_coding	4370	0.0906634
ENST00000005558.8	IFRD1	protein_coding	1834	0.174773
ENST00000006015.3	HOXA11	protein_coding	2295	0.00250039
ENST00000006275.8	TRAPPC6A	protein_coding	805	0.271026
ENST00000006658.10	SPATA20	protein_coding	2719	0.0435806
ENST00000006777.10	RHBDD2	protein_coding	1802	0.544463
ENST00000007264.6	RPUSD1	protein_coding	2050	0.125776
ENST00000007390.2	TSR3	protein_coding	1243	0.475708
ENST00000007414.7	OSBPL7	protein_coding	3640	0.0830511
ENST00000007510.8	ARHGAP33	protein_coding	2545	0.0074749
ENST00000007516.7	NDUFAB1	protein_coding	717	2.90996
ENST00000007699.9	YBX2	protein_coding	1590	0.0356717
ENST00000007722.11	ITGA3	protein_coding	3665	9.6516e-10
ENST00000008180.13	IL32	protein_coding	1056	0.0529206
ENST00000008391.3	TFAP2D	protein_coding	1711	0.00114218
ENST00000008440.9	SPRTN	protein_coding	1667	0.201574
ENST00000008527.9	CRY1	protein_coding	3267	0.683679
ENST00000008876.7	MAPK8IP2	retained_intron	5596	0.00638927
ENST00000008938.4	PGLYRP1	protein_coding	720	0.0134872
ENST00000009041.11	STARD3NL	protein_coding	1728	0.186243
ENST00000009180.8	CD9	protein_coding	1169	0.00174049
ENST00000009589.7	RPS20	protein_coding	626	59.862
ENST00000010132.6	DYRK4	protein_coding	1840	0.0263979
ENST00000010299.10	FAM76A	protein_coding	1050	0.059337
ENST00000011619.5	RANBP9	protein_coding	3113	0.837846
ENST00000011653.8	CD4	protein_coding	3114	0.0123075
ENST00000011691.4	SS18L2	protein_coding	815	0.814754
ENST00000011700.10	VPS13D	protein_coding	10969	0.0164008
ENST00000011898.9	TSPAN9	protein_coding	4323	1.82571e-07
ENST00000011989.11	CYP4F2	protein_coding	2067	0.0068912
ENST00000012049.9	QPCTL	protein_coding	2310	0.072326
ENST00000012134.6	HIVEP2	protein_coding	9524	0.282168
ENST00000012443.8	PPP5C	protein_coding	2109	0.446921
ENST00000013070.10	UBR7	protein_coding	3694	0.836983
ENST00000013125.8	MAP4K5	protein_coding	4354	0.1708
ENST00000013222.5	INMT	protein_coding	2559	0.0238358
ENST00000013807.9	ERCC1	protein_coding	1278	0.156441
ENST00000013894.2	ABHD5	nonsense_mediated_decay	833	0.0260412
ENST00000014914.5	GPRC5A	protein_coding	7362	0.0552112
ENST00000014930.8	HEBP1	protein_coding	1173	0.0186172
ENST00000014935.7	DNASE1L1	protein_coding	2652	0.00614825
ENST00000016171.5	COX15	protein_coding	2356	0.254901
ENST00000016946.7	RGPD5	protein_coding	7253	0.0578698
ENST00000017003.6	XYLT2	protein_coding	3507	0.0431641
ENST00000019019.6	FTSJ1	protein_coding	1986	0.0227193
ENST00000019317.8	RALBP1	protein_coding	4368	0.0560466
ENST00000020926.7	SYT13	protein_coding	5144	0.00132864
ENST00000020945.2	SNAI2	protein_coding	2099	0.00458306
ENST00000022615.8	VDAC3	protein_coding	1355	1.92798
ENST00000023939.8	RTFDC1	protein_coding	1745	0.267218
ENST00000025008.9	RB1CC1	protein_coding	6635	0.107815
ENST00000025301.3	AKAP11	protein_coding	9920	0.208033
ENST00000025399.10	STRAP	protein_coding	1442	0.138203
ENST00000026218.9	PIGQ	protein_coding	2846	0.0277839
ENST00000027335.7	CDH17	protein_coding	3693	0.00085067
ENST00000029410.9	B4GALT7	protein_coding	1747	0.186323
ENST00000031146.8	SLC39A9	protein_coding	5192	0.609969
ENST00000033079.7	FAM13B	protein_coding	5465	0.148213
ENST00000035307.6	CHPF2	protein_coding	3978	0.390727
ENST00000035383.9	LRRC7	protein_coding	5000	0.000370113
ENST00000037243.6	GABARAPL2	protein_coding	1002	1.10567
ENST00000037869.7	FAM136A	protein_coding	1810	1.37361
ENST00000038176.7	NSMAF	protein_coding	3569	0.255889
ENST00000039007.4	OTC	protein_coding	1585	0.00124139
ENST00000039989.8	TTC17	protein_coding	4469	0.221797
ENST00000040584.5	HOXC8	protein_coding	1889	0.00894853
ENST00000040663.7	MRI1	protein_coding	1735	0.153881
ENST00000040738.9	BOD1L1	protein_coding	10565	0.284878
ENST00000040877.1	TARBP1	protein_coding	5130	0.17735
ENST00000042931.1	BEST2	protein_coding	1908	0.00881269
ENST00000044462.11	PSMA4	protein_coding	4411	0.413496
ENST00000045083.6	FAM65C	protein_coding	4279	0.00283087
ENST00000045347.11	SPATA7	protein_coding	1410	0.0154701
ENST00000046640.7	CTNS	protein_coding	2866	0.155233
ENST00000046794.9	LCP2	protein_coding	4678	0.286647
ENST00000052569.10	GOPC	protein_coding	4590	0.456381
ENST00000052754.9	DCN	protein_coding	7156	0.00145541
ENST00000053468.3	MRPS10	protein_coding	2110	0.813833
ENST00000053469.8	GUCA1A	protein_coding	1874	0.0069556
ENST00000053867.7	GRN	protein_coding	2342	0.205535
ENST00000054650.8	THAP3	protein_coding	1366	0.328919
ENST00000054666.10	VAMP3	protein_coding	2205	0.295047
ENST00000054950.3	RCN1	protein_coding	2572	0.378204
ENST00000055077.7	RFC2	protein_coding	1695	0.362702
ENST00000055335.10	PPP1R3F	protein_coding	3421	0.0597339
ENST00000055682.10	KIAA2022	protein_coding	11719	0.00493385
ENST00000056233.3	NFE2L3	protein_coding	3686	0.362589
ENST00000057513.7	TNIP3	protein_coding	2416	0.00722535
ENST00000060969.5	SIKE1	protein_coding	2190	0.0480995
ENST00000062104.3	NNAT	protein_coding	1297	0.0197321
ENST00000064571.2	CBLN4	protein_coding	3024	0.0012464
ENST00000064778.8	FAM168A	protein_coding	7296	0.329005
ENST00000064780.6	RELT	protein_coding	3535	0.135561
ENST00000066544.7	CDC27	protein_coding	5801	0.45296
ENST00000072516.7	IL1RAP	protein_coding	4697	0.00962697
ENST00000072644.5	YIPF1	protein_coding	1851	0.176595
ENST00000072869.8	ADCK2	protein_coding	2377	0.475241
ENST00000074304.9	INPP4A	protein_coding	6752	0.105071
ENST00000075120.11	SLC2A3	protein_coding	3915	0.887616
ENST00000075430.11	CTDP1	protein_coding	3538	0.115753
ENST00000075503.7	STYK1	protein_coding	2995	0.00314759
ENST00000078429.8	GNA11	protein_coding	4147	0.0373943
ENST00000078445.6	CREB3L3	protein_coding	2618	0.0131526
ENST00000078527.8	PIGV	protein_coding	2367	0.086267
ENST00000080059.11	HDAC7	protein_coding	4095	0.149162
ENST00000081029.7	MRPS35	protein_coding	1888	1.07356
ENST00000082468.11	BTN3A1	retained_intron	3442	0.0888468
ENST00000083182.7	APPBP2	protein_coding	6478	0.131879
ENST00000084795.9	RPL18	protein_coding	612	32.1255
ENST00000084798.8	CA11	protein_coding	1844	0.27302
ENST00000085068.7	ISOC2	protein_coding	1122	0.117754
ENST00000085079.11	EPN1	protein_coding	2355	0.149319
ENST00000155093.7	ZFY	protein_coding	5239	0.0634056
ENST00000155674.9	CECR5	protein_coding	1735	0.473954
ENST00000155840.9	KCNQ1	protein_coding	3245	0.000578925
ENST00000155858.10	TRPM5	protein_coding	3929	1.2039e-06
ENST00000155926.8	TRIB2	protein_coding	4391	0.171673
ENST00000156084.8	OTUD5	protein_coding	2740	0.023485
ENST00000156109.6	GPKOW	protein_coding	1742	0.362952
ENST00000156471.9	AQR	protein_coding	9694	0.0969313
ENST00000156499.6	KLK14	protein_coding	1060	0.00911592
ENST00000156825.5	MBD3	protein_coding	5518	0.167911
ENST00000157600.7	LMCD1	protein_coding	8405	0.00298333
ENST00000157812.6	PSMC4	protein_coding	1591	2.32943
ENST00000158009.5	FNDC8	protein_coding	1388	0.0236598
ENST00000158166.5	CAMKK1	protein_coding	2459	0.00390846
ENST00000158526.9	FAM50A	protein_coding	1240	0.0554581
ENST00000158762.7	ACAP1	protein_coding	2512	0.851623
ENST00000158771.8	DERL2	protein_coding	4209	0.173104
ENST00000159087.6	ANO8	protein_coding	4152	0.0173741
ENST00000159111.8	KDM4B	protein_coding	5593	0.0319566
ENST00000160262.9	ICAM3	protein_coding	1934	1.74037
ENST00000160298.8	CAMSAP3	protein_coding	3889	0.00645596
ENST00000160740.7	CIC	protein_coding	6111	0.00487281
ENST00000160827.8	KIF22	protein_coding	2113	1.8677
ENST00000161863.8	YTHDC2	protein_coding	6316	0.135516
ENST00000162044.13	TMEM161A	protein_coding	1820	0.274729
ENST00000162391.7	FOXJ2	protein_coding	5523	0.121757
ENST00000162749.6	TNFRSF1A	protein_coding	2223	0.130979
ENST00000163416.6	GOLGA5	protein_coding	2969	0.310835
ENST00000163678.11	METTL22	nonsense_mediated_decay	1510	0.263564
ENST00000164024.4	CELSR3	protein_coding	11956	0.0565836
ENST00000164133.6	PPP2R5B	protein_coding	2745	0.134017
ENST00000164139.3	PYGM	protein_coding	3198	0.0581867
ENST00000164227.9	BCL3	protein_coding	2038	0.0206878
ENST00000164247.5	KCNAB2	protein_coding	4273	0.0687039
ENST00000164305.9	PIGB	protein_coding	2172	0.0597834
ENST00000164640.8	PDZD4	protein_coding	3689	0.0610932
ENST00000165698.9	REEP1	protein_coding	3857	0.00628875
ENST00000166345.7	TRIP13	protein_coding	2672	0.264489
ENST00000167106.8	VASH1	protein_coding	5728	0.062268
ENST00000167218.9	PDCD2	nonsense_mediated_decay	1118	0.435291
ENST00000168216.10	HSD17B10	protein_coding	960	2.45192
ENST00000168869.12	RGS11	nonsense_mediated_decay	2236	0.00258769
ENST00000169298.7	ST6GAL1	protein_coding	4645	0.199586
ENST00000169551.10	TIMM21	protein_coding	3095	0.0627982
ENST00000170168.8	REXO1	protein_coding	4591	0.339015
ENST00000170447.11	MKRN2	protein_coding	2848	0.731278
ENST00000170564.6	GPATCH1	protein_coding	3492	0.123095
ENST00000170630.6	IL4R	protein_coding	3380	0.0695525
ENST00000171111.9	KEAP1	protein_coding	2955	0.172767
ENST00000171757.2	P2RY10	protein_coding	1714	0.0159601
ENST00000172229.7	NGFR	protein_coding	3417	0.00146839
ENST00000172853.14	NEB	protein_coding	20634	0.00071904
ENST00000173229.6	NTN1	protein_coding	5954	0.0106451
ENST00000173527.5	ISOC1	protein_coding	1940	0.184573
ENST00000173785.4	KLF6	processed_transcript	925	0.0542902
ENST00000173898.11	TRO	protein_coding	4647	0.0444042
ENST00000174618.4	MNT	protein_coding	4996	0.0843664
ENST00000174653.3	AP3M2	protein_coding	3661	0.066721
ENST00000175091.4	LAPTM4A	protein_coding	1765	0.258414
ENST00000175506.8	ASNS	protein_coding	2356	0.0051453
ENST00000175756.9	PTPN18	protein_coding	3669	0.0889836
ENST00000176183.5	DRD4	protein_coding	1375	0.0327093
ENST00000176195.3	SCT	protein_coding	366	0.0500404
ENST00000176763.9	STK10	protein_coding	6060	0.189517
ENST00000177694.1	TBX21	protein_coding	2572	0.267452
ENST00000177742.7	MRPS34	protein_coding	1040	0.140182
ENST00000178638.7	CA12	protein_coding	6413	0.000934185
ENST00000178640.9	MAP2K5	protein_coding	2347	0.0750151
ENST00000179259.5	TIGAR	protein_coding	2782	0.196265
ENST00000180173.9	MTMR7	protein_coding	3850	0.023586
ENST00000181383.8	CPB2	protein_coding	1717	0.0261705
ENST00000181839.8	CDK13	protein_coding	7298	0.138615
ENST00000182527.3	TRAM2	protein_coding	6908	0.0572052
ENST00000184183.8	ROPN1	protein_coding	1614	0.00485439
ENST00000184266.2	NDUFB4	protein_coding	671	4.99933
ENST00000184956.10	HEATR6	protein_coding	3932	0.122476
ENST00000185150.8	ERLEC1	protein_coding	2433	0.108527
ENST00000185206.10	CLIC5	protein_coding	6023	0.000991385
ENST00000186436.9	TMEM131	protein_coding	6640	0.131607
ENST00000187397.8	ARPP21	protein_coding	3433	0.00955095
ENST00000187608.13	CEACAM21	protein_coding	1300	0.017218
ENST00000187762.6	TMEM38A	protein_coding	2649	0.0595745
ENST00000187830.2	PVR	nonsense_mediated_decay	3132	0.0667728
ENST00000188312.6	ACTR6	protein_coding	2464	0.0515798
ENST00000188376.9	SLC25A3	protein_coding	1909	0.00829514
ENST00000188790.8	FAP	protein_coding	2780	0.00476092
ENST00000189444.10	NFKB2	protein_coding	3011	0.218161
ENST00000190165.2	DMRT3	protein_coding	2183	0.00087903
ENST00000190611.8	OSBPL6	protein_coding	10513	0.00259599
ENST00000191018.9	CTSA	protein_coding	1898	0.131552
ENST00000191063.8	ANKRD16	protein_coding	1567	0.0152527
ENST00000192314.6	GAL3ST2	protein_coding	1370	0.00536692
ENST00000192788.5	UHRF1BP1	protein_coding	9570	0.185777
ENST00000193322.7	OSTM1	protein_coding	4467	0.142646
ENST00000193391.7	IMPG2	protein_coding	8337	0.0133755
ENST00000193403.10	ACTN1	protein_coding	3779	0.181878
ENST00000194118.8	KIAA0141	protein_coding	2203	0.0351239
ENST00000194155.6	PCDHB2	protein_coding	4126	0.0009506
ENST00000194214.9	HSPB11	protein_coding	915	0.686019
ENST00000194530.7	STRADB	protein_coding	2293	0.143258
ENST00000194672.11	FAM135A	nonsense_mediated_decay	5198	0.0118186
ENST00000194900.8	DLG3	protein_coding	6112	0.0073631
ENST00000196061.4	PLOD1	protein_coding	2940	0.119932
ENST00000196169.7	TDRD3	protein_coding	3019	0.0378474
ENST00000196371.9	OXCT1	protein_coding	3388	0.294613
ENST00000196482.3	ZNF324	protein_coding	3000	0.265323
ENST00000196489.3	ZNF416	protein_coding	2561	0.203413
ENST00000196551.7	RPS5	protein_coding	740	33.6726
ENST00000197268.12	FAM234B	protein_coding	4808	0.0798519
ENST00000198536.6	PILRA	protein_coding	1316	0.0719708
ENST00000198765.5	CPNE3	protein_coding	4760	0.0608557
ENST00000198767.10	RRN3	protein_coding	3762	0.480985
ENST00000198939.6	CHERP	protein_coding	4084	0.0159241
ENST00000199280.3	AQP2	protein_coding	4174	0.00423565
ENST00000199320.8	DIMT1	protein_coding	2859	0.290017
ENST00000199389.10	EIF2AK1	protein_coding	4469	0.257143
ENST00000199447.8	NME8	protein_coding	2312	0.00138802
ENST00000199448.8	EPDR1	protein_coding	2599	0.272309
ENST00000199706.12	MRPL28	protein_coding	1098	1.15881
ENST00000199708.2	HBQ1	protein_coding	536	0.0403463
ENST00000199814.8	RBM22	protein_coding	2342	1.17429
ENST00000199940.10	MAP2	protein_coding	2241	0.00138398
ENST00000200135.7	ZW10	protein_coding	2992	0.389141
ENST00000200181.7	ITGB4	protein_coding	5919	0.00076948
ENST00000200453.5	PPP1R15A	protein_coding	2378	1.35501
ENST00000200457.8	TRIP6	protein_coding	1942	0.0295517
ENST00000200557.10	ADAM11	protein_coding	4571	0.00718044
ENST00000200639.8	LAMP2	protein_coding	1867	0.203729
ENST00000200652.3	SLC22A4	protein_coding	2201	0.00871375
ENST00000201031.2	TFAP2C	protein_coding	2866	0.0566308
ENST00000201586.6	SULT2B1	protein_coding	1295	0.00261159
ENST00000201943.9	CACNB4	protein_coding	1394	0.00494348
ENST00000201961.6	NOL4L	protein_coding	971	0.258169
ENST00000202017.5	PDRG1	protein_coding	1998	0.441346
ENST00000202556.13	PPP1R13B	protein_coding	4958	0.0144689
ENST00000202677.11	RALGAPA2	protein_coding	6152	0.0864895
ENST00000202773.13	RPL6	protein_coding	947	67.3394
ENST00000202816.5	ESF1	protein_coding	3216	0.260672
ENST00000202831.7	SLC8B1	protein_coding	2975	0.0123765
ENST00000202834.11	TMEM230	protein_coding	1472	0.453439
ENST00000202917.9	OAS1	protein_coding	1816	0.0210031
ENST00000202967.4	SIRT4	protein_coding	1217	0.078507
ENST00000203001.6	TRMT6	protein_coding	2327	0.387597
ENST00000203166.9	HAUS5	protein_coding	4283	0.110753
ENST00000203407.5	UQCRC1	protein_coding	1985	1.54034
ENST00000203556.8	GMIP	protein_coding	3538	0.120987
ENST00000203630.9	MLF2	protein_coding	1969	0.31997
ENST00000203664.9	OTUB2	protein_coding	3922	0.0421767
ENST00000204005.13	LTBP4	protein_coding	5032	0.0109359
ENST00000204517.10	TFAP4	protein_coding	2215	0.0702425
ENST00000204549.8	PDCD7	protein_coding	2851	0.6724
ENST00000204566.6	SPG21	protein_coding	1822	0.0735872
ENST00000204637.6	FLT3LG	protein_coding	1046	0.024964
ENST00000204679.8	GNPTG	protein_coding	1983	0.143135
ENST00000204726.7	GOLGA3	protein_coding	9252	0.197887
ENST00000204961.4	EFNB1	protein_coding	3314	0.121842
ENST00000205061.9	GLG1	protein_coding	8261	0.0791442
ENST00000205135.8	PLEKHG2	protein_coding	4209	0.052572
ENST00000205143.4	DLL3	protein_coding	2332	0.0141411
ENST00000205194.4	NAT14	protein_coding	1536	0.229197
ENST00000205214.10	AASDH	protein_coding	3590	0.0421637
ENST00000205402.9	DLD	protein_coding	3755	0.244536
ENST00000205557.11	ABCC6	protein_coding	5747	0.00982795
ENST00000205636.3	CMTM6	protein_coding	3863	1.12814
ENST00000205890.9	MYO15A	protein_coding	11863	0.00104597
ENST00000206020.7	SPAG7	protein_coding	1058	0.848401
ENST00000206249.7	ESR1	protein_coding	6458	4.71996e-12
ENST00000206380.7	TMEM101	protein_coding	1536	0.661593
ENST00000206423.7	CCDC80	protein_coding	12430	0.0179009
ENST00000206451.10	PSME1	protein_coding	1006	5.99685
ENST00000206474.11	HAUS4	protein_coding	1642	0.146288
ENST00000206513.5	CEBPE	protein_coding	1554	0.028827
ENST00000206542.8	OSGEP	protein_coding	2002	0.390846
ENST00000206595.10	G2E3	protein_coding	5804	0.0880843
ENST00000206765.10	TGM1	protein_coding	2777	0.0136741
ENST00000207157.7	TBX15	protein_coding	3492	0.00217264
ENST00000207549.8	UNC13D	protein_coding	4393	0.165805
ENST00000207636.9	COMT	nonsense_mediated_decay	1319	0.0761105
ENST00000207870.7	XYLB	protein_coding	3664	0.044182
ENST00000209728.8	CDC6	protein_coding	4810	0.231918
ENST00000209873.8	AAAS	protein_coding	1840	0.198447
ENST00000209875.8	CBX5	protein_coding	11528	0.772863
ENST00000209884.4	KLHL20	protein_coding	3421	0.21933
ENST00000210060.11	DHPS	protein_coding	1363	0.702188
ENST00000210187.10	RAB26	protein_coding	1675	0.0538085
ENST00000210227.4	PTBP3	protein_coding	734	0.0430168
ENST00000210313.7	PSMD5	protein_coding	3443	0.1912
ENST00000210444.5	NANS	protein_coding	1170	0.648611
ENST00000210633.3	SEMA4G	protein_coding	4094	0.0310623
ENST00000211287.8	MAPK13	protein_coding	2052	0.0255178
ENST00000211314.4	TMEM14A	protein_coding	992	0.664721
ENST00000211379.9	BAG6	protein_coding	3779	0.0418304
ENST00000211413.9	PRRT1	protein_coding	1909	0.00995599
ENST00000211921.11	LST1	protein_coding	504	0.0391493
ENST00000211936.10	ZNF184	protein_coding	3101	0.215984
ENST00000211998.8	VCL	protein_coding	5482	0.0328467
ENST00000212015.10	SIRT1	protein_coding	4094	0.189629
ENST00000212355.8	TGFBR3	protein_coding	6465	0.00221166
ENST00000214869.6	TMED1	protein_coding	1340	0.351091
ENST00000214893.9	ERMP1	processed_transcript	4974	0.0316265
ENST00000215057.6	MZF1	protein_coding	2905	0.0038373
ENST00000215071.8	PSMD8	protein_coding	1553	2.51216e-06
ENST00000215115.4	BCL7C	protein_coding	1740	0.352476
ENST00000215368.3	EFNA2	protein_coding	949	0.013263
ENST00000215375.6	ATP5D	protein_coding	997	0.320831
ENST00000215376.7	CBARP	nonsense_mediated_decay	834	0.0189102
ENST00000215530.6	FGF22	protein_coding	1311	3.3942e-11
ENST00000215531.5	SMIM24	protein_coding	1329	0.0216901
ENST00000215539.3	IGFALS	protein_coding	2116	0.00639525
ENST00000215555.6	2019-03-02	protein_coding	1376	0.022481
ENST00000215565.2	NDUFB7	protein_coding	531	4.11513
ENST00000215567.9	TECR	protein_coding	1171	0.812359
ENST00000215570.7	TIMM13	protein_coding	1973	0.298694
ENST00000215574.8	CDC34	protein_coding	1471	0.565743
ENST00000215582.7	MISP	protein_coding	2871	0.000658045
ENST00000215587.11	POLR2E	nonsense_mediated_decay	1286	0.06054
ENST00000215631.8	GADD45B	protein_coding	1373	0.0835672
ENST00000215659.12	MAPK12	protein_coding	1918	0.0263726
ENST00000215727.9	SERPIND1	protein_coding	2437	0.019341
ENST00000215730.11	SNAP29	protein_coding	4287	0.216908
ENST00000215739.12	LZTR1	protein_coding	4572	0.140618
ENST00000215742.8	THAP7	protein_coding	1213	0.271083
ENST00000215754.7	MIF	protein_coding	939	8.85521
ENST00000215770.5	DDTL	protein_coding	1545	0.134442
ENST00000215781.2	OSM	protein_coding	1854	0.032903
ENST00000215790.11	TBC1D10A	protein_coding	2077	0.159295
ENST00000215793.12	SF3A1	protein_coding	5143	0.698213
ENST00000215794.7	USP18	protein_coding	2129	0.249527
ENST00000215798.10	RNF215	protein_coding	1651	0.081209
ENST00000215829.7	SNRPD3	protein_coding	1763	1.90484
ENST00000215832.10	MAPK1	protein_coding	11022	0.254136
ENST00000215862.8	MORC2	protein_coding	4469	0.0439475
ENST00000215882.9	SLC25A1	protein_coding	1648	0.458612
ENST00000215904.6	PDXP	protein_coding	2010	0.526269
ENST00000215906.5	ASPHD2	protein_coding	3357	0.102135
ENST00000215909.9	LGALS1	protein_coding	560	0.166536
ENST00000215912.9	PIK3IP1	protein_coding	2467	0.0088483
ENST00000215917.11	SRRD	protein_coding	4020	0.243785
ENST00000215919.3	PATZ1	protein_coding	2516	0.205579
ENST00000215939.2	CRYBB1	protein_coding	1102	0.0105802
ENST00000215941.8	ANKRD54	protein_coding	2184	0.375868
ENST00000215956.9	SNU13	protein_coding	1630	0.298484
ENST00000215957.10	MICALL1	protein_coding	4710	0.0889795
ENST00000215980.9	CENPM	protein_coding	966	0.390655
ENST00000216014.8	KDELR3	protein_coding	1728	0.0567556
ENST00000216019.11	DDX17	retained_intron	6441	1.15565
ENST00000216024.6	DMC1	protein_coding	2371	0.00382351
ENST00000216027.7	HSCB	protein_coding	1114	0.148763
ENST00000216029.7	CBY1	protein_coding	1133	0.11474
ENST00000216034.5	TOMM22	protein_coding	2040	1.40078
ENST00000216036.8	RSPH14	protein_coding	1291	0.00311383
ENST00000216037.10	XBP1	protein_coding	1850	1.59643
ENST00000216038.5	RTCB	protein_coding	2027	1.1941
ENST00000216039.9	JOSD1	protein_coding	3648	1.01137
ENST00000216044.9	GTPBP1	protein_coding	5126	0.178324
ENST00000216061.9	PPP6R2	protein_coding	3415	0.146559
ENST00000216068.8	DNAL4	protein_coding	1504	0.367018
ENST00000216080.5	LMF2	protein_coding	2658	1.31722e-05
ENST00000216083.6	CBX6	protein_coding	3191	0.050368
ENST00000216085.11	RHBDD3	protein_coding	1794	0.168543
ENST00000216099.12	APOBEC3D	protein_coding	2528	0.473492
ENST00000216101.6	RASL10A	protein_coding	1490	0.0151125
ENST00000216106.5	HMGXB4	protein_coding	4047	0.205202
ENST00000216115.2	BIK	protein_coding	953	0.348652
ENST00000216117.8	HMOX1	protein_coding	1822	0.00117205
ENST00000216121.11	NIPSNAP1	protein_coding	2237	1.05117
ENST00000216122.8	MCM5	protein_coding	3534	0.197332
ENST00000216124.9	ARSA	protein_coding	2050	0.0611435
ENST00000216127.4	RASD2	protein_coding	3412	0.00311892
ENST00000216129.6	TTLL12	protein_coding	3385	0.1962
ENST00000216133.9	CBX7	protein_coding	4081	0.0330671
ENST00000216139.9	ACR	protein_coding	1433	0.00233257
ENST00000216144.3	CABP7	protein_coding	3259	0.0221238
ENST00000216146.8	RPL3	protein_coding	1442	5.14947
ENST00000216160.10	TAB1	protein_coding	3237	0.185701
ENST00000216180.7	PNPLA3	protein_coding	2805	0.00992228
ENST00000216181.9	MYH9	protein_coding	7501	1.81613
ENST00000216185.6	TXN2	protein_coding	1736	0.261764
ENST00000216190.12	EIF3D	protein_coding	2155	0.435526
ENST00000216194.11	ADSL	protein_coding	1620	0.752253
ENST00000216214.7	FAM118A	protein_coding	3458	0.0606047
ENST00000216218.7	ST13	protein_coding	3595	0.288457
ENST00000216223.9	IL2RB	protein_coding	4113	0.0498158
ENST00000216225.8	RBX1	protein_coding	1188	0.810661
ENST00000216237.9	L3MBTL2	protein_coding	3296	0.342278
ENST00000216252.3	PHF5A	protein_coding	1086	2.92035
ENST00000216254.8	ACO2	protein_coding	2741	0.608331
ENST00000216259.7	PMM1	protein_coding	1298	0.150928
ENST00000216264.12	CERK	protein_coding	4450	0.443587
ENST00000216267.12	BRD1	protein_coding	4614	0.0774052
ENST00000216268.5	ZBED4	protein_coding	6893	0.434992
ENST00000216271.9	HDAC10	protein_coding	2687	0.0344681
ENST00000216274.9	RIPK3	protein_coding	1930	0.0127136
ENST00000216277.12	PAPOLA	protein_coding	4519	0.240648
ENST00000216281.12	HSP90AA1	protein_coding	3379	4.57371
ENST00000216286.9	NID2	protein_coding	4811	0.00297004
ENST00000216288.11	MARK3	protein_coding	2911	0.191661
ENST00000216294.4	SNAPC1	protein_coding	2656	0.332282
ENST00000216297.6	SUPT16H	protein_coding	4684	1.13018
ENST00000216330.7	FKBP3	protein_coding	1684	0.00532795
ENST00000216336.2	CTSG	protein_coding	886	1.65528
ENST00000216338.8	GZMH	protein_coding	909	0.0232605
ENST00000216341.8	GZMB	protein_coding	968	1.96112
ENST00000216361.8	COCH	protein_coding	2397	0.147605
ENST00000216366.8	AP4S1	protein_coding	2256	0.0279963
ENST00000216367.9	POLE2	protein_coding	1776	0.0355863
ENST00000216373.9	SOS2	protein_coding	5498	0.0849701
ENST00000216378.2	CDKL1	protein_coding	2209	0.0313534
ENST00000216410.7	GNPNAT1	protein_coding	3860	0.375559
ENST00000216414.12	CDKN3	processed_transcript	373	0.112954
ENST00000216416.8	CNIH1	protein_coding	4793	0.236105
ENST00000216420.11	CGRRF1	protein_coding	2057	0.0396505
ENST00000216442.11	ATP6V1D	protein_coding	1845	0.197848
ENST00000216445.7	C14orf105	protein_coding	3082	0.0085328
ENST00000216446.8	PLEK2	protein_coding	1549	0.0064211
ENST00000216452.8	PIGH	protein_coding	1420	0.792635
ENST00000216455.8	PSMA3	protein_coding	970	3.45101
ENST00000216456.6	VTI1B	nonsense_mediated_decay	1103	0.365866
ENST00000216463.8	TIMM9	processed_transcript	1075	0.0779898
ENST00000216465.9	GSTZ1	protein_coding	1338	0.215072
ENST00000216468.7	TMED8	protein_coding	7784	0.635978
ENST00000216471.4	SAMD15	protein_coding	2564	0.161529
ENST00000216479.7	AHSA1	protein_coding	1402	1.66553
ENST00000216484.6	SPTLC2	protein_coding	8170	0.211151
ENST00000216487.11	RIN3	protein_coding	3859	0.0554426
ENST00000216489.7	ALKBH1	protein_coding	2594	0.173062
ENST00000216492.9	CHGA	protein_coding	2063	0.00305748
ENST00000216513.4	SIX4	protein_coding	6285	0.00213482
ENST00000216517.10	CEP128	protein_coding	1606	0.0592168
ENST00000216520.6	ERH	processed_transcript	668	2.13856
ENST00000216540.4	SLC10A1	protein_coding	2049	0.0839566
ENST00000216554.7	EIF5	protein_coding	5945	0.367406
ENST00000216602.10	ZFYVE21	protein_coding	1521	0.014478
ENST00000216605.12	MTHFD1	protein_coding	3136	0.295302
ENST00000216639.7	VRK1	protein_coding	1745	0.957578
ENST00000216658.9	PAPLN	nonsense_mediated_decay	4182	0.0078206
ENST00000216714.7	APEX1	protein_coding	1484	1.26877
ENST00000216727.8	PABPN1	protein_coding	2001	0.892467
ENST00000216743.6	ARHGAP5	retained_intron	3207	0.00972705
ENST00000216756.10	CINP	protein_coding	955	0.413328
ENST00000216774.10	SRP54	protein_coding	2279	0.103998
ENST00000216780.8	PCK2	protein_coding	2357	0.032879
ENST00000216797.9	NFKBIA	protein_coding	1558	0.855644
ENST00000216799.8	EMC9	protein_coding	835	0.160449
ENST00000216807.11	BRMS1L	protein_coding	2657	0.054803
ENST00000216832.8	PNN	protein_coding	3576	1.6921
ENST00000216840.10	RABGGTA	protein_coding	2088	0.0204444
ENST00000216877.10	PTPRA	protein_coding	3725	0.0435045
ENST00000216923.4	ZFP64	protein_coding	3264	0.0186052
ENST00000216951.6	GSS	protein_coding	1922	0.528675
ENST00000216962.8	PYGB	protein_coding	4134	0.2029
ENST00000216968.4	PROCR	protein_coding	1348	0.00249688
ENST00000217026.4	MYBL2	protein_coding	2639	1.07656
ENST00000217043.2	R3HDML	protein_coding	1377	0.0145607
ENST00000217074.8	PABPC1L	protein_coding	1263	0.185891
ENST00000217109.8	CSTF1	protein_coding	4290	0.227373
ENST00000217130.4	ZNF512B	protein_coding	2974	0.222827
ENST00000217131.5	CTSZ	protein_coding	1495	0.0276061
ENST00000217133.1	TUBB1	protein_coding	3496	0.0155725
ENST00000217159.5	SLCO4A1	protein_coding	2776	0.109659
ENST00000217162.5	TCFL5	protein_coding	2453	0.115712
ENST00000217173.6	UBOX5	protein_coding	4631	0.0503761
ENST00000217182.4	EEF1A2	protein_coding	2006	0.0139601
ENST00000217188.1	SRMS	protein_coding	1516	0.00391014
ENST00000217195.12	C20orf27	protein_coding	1302	0.234713
ENST00000217233.7	TRIB3	protein_coding	2499	2.4552
ENST00000217244.7	CSNK2A1	protein_coding	4416	0.240878
ENST00000217246.8	MACROD2	protein_coding	4994	0.00186861
ENST00000217315.9	TM9SF4	protein_coding	4032	0.0961461
ENST00000217381.2	SNTA1	protein_coding	2342	0.104642
ENST00000217386.2	OXT	protein_coding	513	0.0128599
ENST00000217398.3	PXMP4	protein_coding	979	0.0325688
ENST00000217402.2	CHMP4B	protein_coding	1646	0.750753
ENST00000217420.1	SLC32A1	protein_coding	2574	0.0105967
ENST00000217423.3	CST4	protein_coding	751	0.00494152
ENST00000217426.6	AHCY	protein_coding	2143	2.40814
ENST00000217429.8	FAM83D	protein_coding	2425	0.244046
ENST00000217446.7	PIGU	protein_coding	1632	0.406359
ENST00000217455.8	ACOT8	protein_coding	1168	0.317014
ENST00000217456.2	APMAP	protein_coding	2430	0.399168
ENST00000217515.10	TXNL1	protein_coding	6894	0.0680155
ENST00000217652.7	MYL12A	protein_coding	1229	1.35559
ENST00000217740.3	RNF125	protein_coding	6020	0.0901456
ENST00000217800.9	POLI	protein_coding	2289	0.0237829
ENST00000217890.10	ARSD	processed_transcript	2160	0.018839
ENST00000217893.9	TAF9	protein_coding	1283	3.13241
ENST00000217901.9	IDH3G	protein_coding	1485	0.29223
ENST00000217909.7	SLC25A43	protein_coding	2783	0.0124864
ENST00000217957.9	VSIG1	protein_coding	2997	0.00123238
ENST00000217958.7	PSMD10	protein_coding	1546	1.01969
ENST00000217961.4	STS	protein_coding	6521	0.0173407
ENST00000217964.11	TBL1X	protein_coding	5871	0.01558
ENST00000217971.7	PGRMC1	protein_coding	1911	0.486166
ENST00000218006.2	GUCY2F	protein_coding	3714	0.00134641
ENST00000218008.7	ATP1B4	protein_coding	3868	0.000348489
ENST00000218056.9	WDR13	protein_coding	2124	0.11527
ENST00000218075.8	GLRA2	protein_coding	3216	2.05002e-08
ENST00000218089.13	STAG2	protein_coding	5218	0.0624468
ENST00000218104.5	ABCD1	protein_coding	3664	0.0662452
ENST00000218147.11	BCORL1	protein_coding	6860	0.0154403
ENST00000218176.3	KCND1	protein_coding	4437	0.0884044
ENST00000218197.9	SLC25A14	protein_coding	1616	0.0129181
ENST00000218200.12	FMR1	protein_coding	4333	0.0274501
ENST00000218224.8	PQBP1	protein_coding	1113	0.0223486
ENST00000218249.6	RAB40AL	protein_coding	1713	0.004389
ENST00000218328.12	HUWE1	processed_transcript	5488	0.118608
ENST00000218340.3	RP2	protein_coding	3803	0.232969
ENST00000218348.7	USP11	protein_coding	3338	0.797944
ENST00000218364.4	HTATSF1	protein_coding	2775	1.43091
ENST00000218388.8	TIMP1	protein_coding	892	0.0765753
ENST00000218432.9	PIN4	protein_coding	1780	0.023288
ENST00000218439.8	MAGED2	protein_coding	1958	0.0435531
ENST00000218516.3	GLA	protein_coding	1318	0.529106
ENST00000218652.11	NDFIP2	protein_coding	4625	0.0558138
ENST00000218721.1	MLNR	protein_coding	1239	0.012526
ENST00000218789.9	ARHGEF7	protein_coding	5233	0.0056563
ENST00000218867.3	SGCG	protein_coding	1624	0.00120889
ENST00000218981.5	DHRS12	protein_coding	1970	0.0139641
ENST00000219066.5	NTHL1	protein_coding	1067	0.375093
ENST00000219069.5	ZNF263	protein_coding	3830	0.625888
ENST00000219070.8	MMP2	protein_coding	3741	0.00083701
ENST00000219084.10	CHD9	retained_intron	8739	0.00239159
ENST00000219097.6	ORC6	protein_coding	1628	0.616575
ENST00000219139.7	C16orf70	protein_coding	2865	0.192007
ENST00000219150.9	CORO1A	protein_coding	1803	4.36564
ENST00000219168.8	LYRM1	protein_coding	1626	0.0746002
ENST00000219169.8	NUTF2	protein_coding	2321	0.278212
ENST00000219204.7	ARL2BP	protein_coding	2130	0.48487
ENST00000219207.9	PLLP	protein_coding	1512	0.00392148
ENST00000219235.4	CCL22	protein_coding	2929	0.00489545
ENST00000219240.8	DHODH	protein_coding	2426	0.0705296
ENST00000219252.9	POLR2C	protein_coding	2057	1.43662
ENST00000219255.3	PARD6A	protein_coding	1248	0.077901
ENST00000219271.3	MMP15	protein_coding	4250	0.0185557
ENST00000219281.7	USB1	protein_coding	2282	0.196659
ENST00000219299.8	CCDC113	protein_coding	5272	0.0478727
ENST00000219302.7	NME3	protein_coding	1069	0.0038247
ENST00000219313.8	PSMD7	protein_coding	1670	1.22123
ENST00000219320.8	SLC38A7	protein_coding	4392	0.0382815
ENST00000219334.9	SMPD3	protein_coding	5453	0.013639
ENST00000219343.10	SLC7A6	protein_coding	6251	0.0461872
ENST00000219345.9	PLA2G15	protein_coding	2727	0.139269
ENST00000219368.7	FA2H	protein_coding	2424	0.00097556
ENST00000219400.7	CMC2	protein_coding	10301	0.0174713
ENST00000219431.4	MPG	protein_coding	1193	0.116939
ENST00000219439.8	HSDL1	protein_coding	3519	0.412731
ENST00000219473.11	USP10	protein_coding	3009	0.31442
ENST00000219478.10	ZNF500	protein_coding	5880	0.0447733
ENST00000219479.6	NME4	protein_coding	995	1.00564
ENST00000219481.9	DECR2	protein_coding	1615	0.0787284
ENST00000219535.7	FAM173A	protein_coding	806	0.00262299
ENST00000219542.3	METRN	protein_coding	915	0.0821154
ENST00000219548.8	STUB1	protein_coding	1472	0.0501757
ENST00000219551.2	RHBDL1	protein_coding	1560	0.0428134
ENST00000219611.6	CAPN15	protein_coding	4744	0.156225
ENST00000219689.11	USP31	protein_coding	10699	0.0836978
ENST00000219771.7	QPRT	processed_transcript	913	0.0691165
ENST00000219782.10	MAZ	protein_coding	2698	1.77587
ENST00000219789.10	CDIPT	protein_coding	2353	0.140536
ENST00000219794.10	BCKDK	protein_coding	2128	0.0654683
ENST00000219797.8	KAT8	protein_coding	1525	0.577692
ENST00000219821.9	TMC5	protein_coding	3687	0.0088718
ENST00000219837.11	KNOP1	protein_coding	6432	0.239265
ENST00000219905.11	MGA	protein_coding	12042	0.0515799
ENST00000220003.13	CSK	protein_coding	2767	0.255248
ENST00000220058.8	MTFMT	protein_coding	2734	0.0595924
ENST00000220062.8	RASL12	protein_coding	2640	0.00120582
ENST00000220166.9	CTSH	protein_coding	2190	0.0363553
ENST00000220244.7	CEMIP	protein_coding	7226	0.00312997
ENST00000220325.8	EHD4	protein_coding	6416	0.0626811
ENST00000220429.12	GABPB1	protein_coding	2726	0.660272
ENST00000220478.7	SCG3	protein_coding	3315	0.0136582
ENST00000220496.8	DNAJC17	protein_coding	3731	0.0994389
ENST00000220507.4	RHOV	protein_coding	1705	0.00729329
ENST00000220509.9	VPS18	protein_coding	3895	0.317931
ENST00000220514.7	OIP5	protein_coding	1236	0.293411
ENST00000220531.7	BLOC1S6	protein_coding	4037	0.573879
ENST00000220562.8	EXTL3	protein_coding	6483	0.196644
ENST00000220584.8	FDFT1	protein_coding	2176	0.627579
ENST00000220592.9	AGO2	protein_coding	14581	0.290879
ENST00000220597.4	PAG1	protein_coding	10744	0.078165
ENST00000220616.8	TG	protein_coding	8450	0.00358855
ENST00000220659.10	BRF2	protein_coding	2603	0.32425
ENST00000220669.9	ZFAND1	protein_coding	1798	0.260835
ENST00000220751.4	RIPK2	protein_coding	2584	0.00147028
ENST00000220764.6	DECR1	protein_coding	1207	0.286194
ENST00000220812.2	DKK4	protein_coding	894	0.0134851
ENST00000220822.11	GDAP1	protein_coding	3666	0.167473
ENST00000220847.8	PHF20L1	protein_coding	3297	0.132592
ENST00000220849.9	EIF3E	protein_coding	1543	6.60548
ENST00000220853.7	EMC2	protein_coding	1243	0.154732
ENST00000220876.11	STMN2	protein_coding	2223	0.00144737
ENST00000220913.9	CHRAC1	protein_coding	2488	0.121853
ENST00000220931.10	NCALD	protein_coding	3283	0.00916602
ENST00000220940.1	GML	protein_coding	723	0.0216564
ENST00000220959.8	UBR5	protein_coding	9418	0.0152263
ENST00000220966.10	PYCRL	protein_coding	2678	0.0557913
ENST00000221086.7	MTMR9	protein_coding	7481	0.0935288
ENST00000221114.7	DCTN6	protein_coding	1127	1.00017
ENST00000221130.9	GSR	protein_coding	3119	0.628199
ENST00000221132.7	TNFRSF10A	protein_coding	2714	0.0050959
ENST00000221138.8	PPP2CB	protein_coding	2006	0.527582
ENST00000221200.8	KCTD9	protein_coding	3401	0.411039
ENST00000221232.9	CNOT3	protein_coding	2852	0.239416
ENST00000221233.8	EXOSC5	protein_coding	1118	0.456313
ENST00000221265.7	PAF1	protein_coding	2066	0.666937
ENST00000221283.9	STXBP2	protein_coding	1876	0.188673
ENST00000221307.12	CYP4F3	protein_coding	5050	0.00378842
ENST00000221315.9	ZNF432	protein_coding	2577	0.00130951
ENST00000221327.8	ZNF180	protein_coding	4335	0.057962
ENST00000221355.10	ZNF780B	protein_coding	3538	0.0494958
ENST00000221399.7	TULP2	protein_coding	1754	0.00298015
ENST00000221413.10	RUVBL2	nonsense_mediated_decay	1478	1.24642
ENST00000221418.8	ECH1	protein_coding	1411	0.496972
ENST00000221419.9	HNRNPL	protein_coding	2471	0.262006
ENST00000221421.6	LHB	protein_coding	514	0.107232
ENST00000221431.10	SARS2	protein_coding	2057	0.056739
ENST00000221444.1	KCNA7	protein_coding	4372	0.0160128
ENST00000221448.9	SNRNP70	protein_coding	1603	1.19843
ENST00000221452.12	RELB	protein_coding	2294	2.45762e-07
ENST00000221455.7	CLASRP	protein_coding	2234	0.171326
ENST00000221459.6	LIN7B	protein_coding	755	0.124316
ENST00000221462.8	PPP1R37	protein_coding	3163	0.141637
ENST00000221476.3	CKM	protein_coding	1657	0.00634107
ENST00000221480.5	PEX11G	protein_coding	1062	0.0213197
ENST00000221485.7	SLC17A7	protein_coding	2973	0.00349448
ENST00000221486.4	RNASEH2A	protein_coding	1165	2.26637
ENST00000221494.9	SF3A2	protein_coding	1963	0.525747
ENST00000221496.4	AMH	protein_coding	1821	0.141778
ENST00000221504.12	TRMT1	protein_coding	2179	0.244058
ENST00000221515.5	RETN	protein_coding	520	0.116718
ENST00000221538.7	RSPH6A	protein_coding	2456	0.0240457
ENST00000221543.9	TBC1D17	protein_coding	2366	0.00233932
ENST00000221554.12	CCDC130	protein_coding	1792	0.241325
ENST00000221561.12	AES	protein_coding	1884	0.0956485
ENST00000221566.6	SGTA	protein_coding	2330	0.840143
ENST00000221573.10	SNAPC2	protein_coding	1542	0.219253
ENST00000221576.4	C19orf53	protein_coding	504	0.19597
ENST00000221665.4	FIZ1	protein_coding	2660	0.129293
ENST00000221671.7	C19orf44	protein_coding	3427	0.0848379
ENST00000221700.10	CYP4F2	protein_coding	2407	0.00164827
ENST00000221770.7	POP4	protein_coding	2321	0.369487
ENST00000221784.8	PDCD5	nonsense_mediated_decay	558	0.0208168
ENST00000221801.7	FBL	protein_coding	1160	1.23436
ENST00000221855.7	TBCB	protein_coding	1473	0.118825
ENST00000221856.10	FSD1	protein_coding	1831	0.107789
ENST00000221859.8	POLR2I	protein_coding	913	0.379033
ENST00000221891.8	APLP1	protein_coding	2495	0.0106193
ENST00000221899.7	CACTIN	protein_coding	2797	0.0061971
ENST00000221905.1	ARHGAP33	processed_transcript	741	0.0050239
ENST00000221922.10	CCDC9	protein_coding	2093	0.146135
ENST00000221930.5	TGFB1	protein_coding	2769	0.281758
ENST00000221943.13	ATP5SL	protein_coding	1692	0.333446
ENST00000221957.8	PLIN3	protein_coding	2333	0.253842
ENST00000221972.7	CD79A	protein_coding	1258	0.499894
ENST00000221975.6	RPS19	protein_coding	500	68.9222
ENST00000221978.9	NKG7	protein_coding	843	0.22676
ENST00000221980.4	ICAM5	protein_coding	3000	0.0164955
ENST00000221992.10	CEACAM5	protein_coding	2874	0.00403651
ENST00000222002.3	SULT2A1	protein_coding	1987	0.00529273
ENST00000222005.6	CDC37	protein_coding	1608	2.72571
ENST00000222008.10	RABAC1	protein_coding	821	0.823604
ENST00000222032.9	CNFN	protein_coding	523	0.0138981
ENST00000222120.7	RAB3D	protein_coding	4273	0.0441997
ENST00000222122.9	DBP	protein_coding	2229	0.0151572
ENST00000222139.10	EPOR	protein_coding	2411	0.0679676
ENST00000222190.9	WDR83OS	protein_coding	599	1.5087
ENST00000222214.9	GCDH	protein_coding	1956	0.0433926
ENST00000222219.7	DNASE2	protein_coding	1955	0.302791
ENST00000222224.3	LENG1	protein_coding	1542	0.293916
ENST00000222247.9	RPL18A	protein_coding	665	36.7375
ENST00000222248.3	SLC5A5	protein_coding	3576	0.00778503
ENST00000222249.13	KCNN1	protein_coding	3625	0.0044955
ENST00000222250.4	ARRDC2	protein_coding	2503	0.0508268
ENST00000222254.12	PIK3R2	protein_coding	4033	0.0764712
ENST00000222256.8	RAB3A	protein_coding	1528	0.011766
ENST00000222266.2	PSENEN	protein_coding	603	1.22184
ENST00000222275.2	UPK1A	protein_coding	1223	0.0148874
ENST00000222284.9	TMEM147	protein_coding	899	1.12838
ENST00000222304.3	HAMP	protein_coding	558	0.0114803
ENST00000222305.7	USF2	protein_coding	1634	0.161311
ENST00000222307.8	KXD1	protein_coding	1426	0.533637
ENST00000222308.8	FKBP8	protein_coding	1710	1.01445
ENST00000222329.8	ERF	protein_coding	2698	0.43342
ENST00000222330.7	GSK3A	protein_coding	2188	0.247434
ENST00000222345.10	SIPA1L3	protein_coding	7987	0.0692532
ENST00000222374.2	CADM4	protein_coding	2178	0.0794347
ENST00000222381.7	PON1	protein_coding	2568	0.00074018
ENST00000222388.6	ABCF2	protein_coding	2185	0.789021
ENST00000222399.10	LAMB1	protein_coding	5725	0.0221239
ENST00000222402.7	UBE2D4	protein_coding	3974	0.0333932
ENST00000222462.2	WNT16	protein_coding	3147	0.00408285
ENST00000222511.10	GTPBP10	protein_coding	7531	0.131389
ENST00000222543.9	TFPI2	protein_coding	2444	0.00191686
ENST00000222547.7	BET1	protein_coding	1504	0.639814
ENST00000222553.7	NAMPT	protein_coding	4582	0.469105
ENST00000222567.5	TWISTNB	protein_coding	3942	0.625574
ENST00000222573.4	ITGB8	protein_coding	8751	0.00100613
ENST00000222574.8	HBP1	protein_coding	2829	0.144806
ENST00000222584.7	SP4	protein_coding	6126	0.171287
ENST00000222597.6	CBLL1	protein_coding	2003	0.198906
ENST00000222644.9	MPP6	protein_coding	8452	0.0137319
ENST00000222673.5	OGDH	protein_coding	4181	0.135055
ENST00000222690.10	H2AFV	protein_coding	3804	0.596665
ENST00000222693.4	CAV2	protein_coding	3301	0.00729008
ENST00000222718.6	HOXA2	protein_coding	1814	0.0143252
ENST00000222726.3	HOXA5	protein_coding	1657	0.132272
ENST00000222728.3	HOXA6	protein_coding	989	0.0531261
ENST00000222747.7	TSPAN12	protein_coding	2798	0.00159296
ENST00000222753.5	HOXA13	protein_coding	5030	0.00515955
ENST00000222792.10	CHN2	protein_coding	3530	0.0851309
ENST00000222800.7	ABHD11	protein_coding	1483	0.0759335
ENST00000222803.9	FKBP14	protein_coding	4960	0.0826246
ENST00000222812.7	STX1A	protein_coding	2095	0.050007
ENST00000222823.8	NOD1	protein_coding	4499	0.0809828
ENST00000222969.9	BUD31	protein_coding	1035	0.969762
ENST00000222990.7	SNX8	protein_coding	4727	0.0661781
ENST00000223023.4	WASL	protein_coding	4435	0.106985
ENST00000223026.8	HYAL4	protein_coding	2407	0.00596381
ENST00000223029.7	AIMP2	protein_coding	1225	0.703588
ENST00000223054.8	MOSPD3	protein_coding	1053	0.0140328
ENST00000223073.6	RBM28	protein_coding	15507	0.0844419
ENST00000223076.2	RP11-44M6.3	processed_pseudogene	1006	0.0312946
ENST00000223084.7	LSM5	nonsense_mediated_decay	1295	0.141229
ENST00000223095.4	SERPINE1	protein_coding	3190	0.0411818
ENST00000223114.8	MOGAT3	protein_coding	2132	0.0197232
ENST00000223122.3	C1GALT1	protein_coding	6078	9.65755e-10
ENST00000223127.7	PLOD3	protein_coding	2920	0.0374049
ENST00000223129.8	RPA3	protein_coding	2020	0.311304
ENST00000223136.4	FIS1	protein_coding	734	1.22195
ENST00000223145.9	GLCCI1	protein_coding	4743	0.0338555
ENST00000223167.4	MYL10	protein_coding	1009	0.0181021
ENST00000223190.8	NRF1	protein_coding	2424	0.0498898
ENST00000223208.9	CEP41	protein_coding	6513	0.0385898
ENST00000223210.4	ZNF862	protein_coding	6950	0.125285
ENST00000223273.6	YAE1D1	protein_coding	899	0.255431
ENST00000223293.9	GIMAP2	protein_coding	1449	2.11133
ENST00000223321.8	PSMA2	protein_coding	1487	1.59827
ENST00000223324.2	MRPL32	protein_coding	1035	2.13259
ENST00000223336.10	COA1	protein_coding	927	0.790671
ENST00000223357.7	AEBP1	protein_coding	4081	0.226061
ENST00000223361.7	POLD2	protein_coding	1597	0.0668801
ENST00000223368.6	BCL7B	protein_coding	1975	0.0891658
ENST00000223369.2	YKT6	protein_coding	2696	0.61794
ENST00000223398.10	CLIP2	protein_coding	5563	0.00127199
ENST00000223423.8	PTGS1	protein_coding	2328	0.0566915
ENST00000223428.8	ZNF510	protein_coding	5154	0.350693
ENST00000223459.10	ZNF688	protein_coding	2506	0.0348603
ENST00000223500.8	CHMP5	protein_coding	1477	1.44825
ENST00000223528.6	FKTN	protein_coding	7364	0.066252
ENST00000223641.4	SEC61B	protein_coding	545	5.22278
ENST00000223642.2	C5	protein_coding	5465	0.0108279
ENST00000223791.7	AKNA	protein_coding	4414	0.122413
ENST00000223795.2	TNFSF8	protein_coding	1906	0.0574468
ENST00000223836.10	AK1	protein_coding	736	0.00617565
ENST00000223864.6	PLGRKT	protein_coding	932	0.341897
ENST00000224073.5	EDF1	protein_coding	640	6.22429
ENST00000224140.5	SETX	protein_coding	11100	0.971147
ENST00000224181.3	C8G	protein_coding	855	0.015614
ENST00000224237.9	VIM	protein_coding	1868	8.73505
ENST00000224652.10	ATE1	protein_coding	4930	0.018927
ENST00000224721.10	CDH23	protein_coding	11139	0.00131106
ENST00000224756.12	CCSER2	protein_coding	7664	1.16411e-09
ENST00000224784.10	ACTA2	protein_coding	1349	0.00995653
ENST00000224807.9	SFXN3	protein_coding	3089	0.0926
ENST00000224862.7	FBXL15	protein_coding	2362	7.80042e-06
ENST00000224949.8	PITRM1	protein_coding	3450	0.225781
ENST00000224950.7	OBFC1	protein_coding	1417	0.24605
ENST00000225174.7	PPIF	protein_coding	2190	1.56246
ENST00000225235.4	TBC1D12	protein_coding	5272	0.00540063
ENST00000225276.9	ST6GALNAC2	protein_coding	2170	0.0109365
ENST00000225296.7	DHX33	protein_coding	5618	0.131681
ENST00000225298.11	UTP18	protein_coding	1894	0.511465
ENST00000225308.12	SLC25A39	protein_coding	1607	0.38645
ENST00000225371.5	EPX	protein_coding	2708	0.0112185
ENST00000225388.8	NUFIP2	protein_coding	10850	0.493503
ENST00000225394.7	GIT1	protein_coding	3768	0.28494
ENST00000225430.8	RPL19	protein_coding	732	100.248
ENST00000225441.11	RUNDC3A	protein_coding	1821	0.00664445
ENST00000225504.7	SUPT4H1	protein_coding	1489	0.887243
ENST00000225512.5	WNT3	protein_coding	3355	0.0431222
ENST00000225519.3	SHPK	protein_coding	3838	0.0932181
ENST00000225525.3	TAX1BP3	protein_coding	1377	0.166672
ENST00000225538.3	P2RX1	protein_coding	2697	0.0115448
ENST00000225567.8	GOSR2	protein_coding	855	0.287346
ENST00000225573.4	PNPO	protein_coding	2397	0.305414
ENST00000225576.7	TVP23C	protein_coding	1527	0.0436306
ENST00000225577.8	RPS6KB1	protein_coding	5375	0.00206661
ENST00000225603.8	CBX1	protein_coding	2232	1.39904
ENST00000225609.9	PIGL	protein_coding	1137	0.024828
ENST00000225614.6	GALK1	protein_coding	1445	0.175173
ENST00000225648.3	HOXB6	protein_coding	1660	4.01814e-10
ENST00000225655.5	PFN1	protein_coding	1291	12.6656
ENST00000225665.11	SLC25A11	protein_coding	1897	0.449368
ENST00000225688.3	RASD1	protein_coding	1746	0.014929
ENST00000225696.8	NUP88	protein_coding	2194	0.642713
ENST00000225698.8	C1QBP	protein_coding	1169	3.59283
ENST00000225719.8	CPD	protein_coding	9394	0.21404
ENST00000225724.9	GOSR1	protein_coding	6039	0.267436
ENST00000225726.9	CCDC47	protein_coding	3466	0.181134
ENST00000225728.7	MED31	protein_coding	1654	0.111069
ENST00000225729.7	DRG2	protein_coding	1964	0.331261
ENST00000225737.10	AKAP10	protein_coding	4072	0.250999
ENST00000225742.13	SMARCD2	protein_coding	1800	0.376551
ENST00000225760.5	PRR29	retained_intron	3059	0.0550579
ENST00000225777.7	SYNGR2	protein_coding	2325	0.0069537
ENST00000225792.9	DDX5	protein_coding	2554	0.0120585
ENST00000225805.8	C17orf75	protein_coding	4581	0.0330918
ENST00000225842.3	CCL1	protein_coding	592	0.0475961
ENST00000225873.8	PEX12	protein_coding	2675	0.068601
ENST00000225916.9	KAT2A	protein_coding	3109	0.157944
ENST00000225927.6	NAGLU	protein_coding	2544	0.0277067
ENST00000225941.5	ABI3	protein_coding	2109	0.0471555
ENST00000225964.9	COL1A1	protein_coding	6727	0.00614018
ENST00000225969.8	MRPL27	protein_coding	716	0.907131
ENST00000225972.7	LRRC59	protein_coding	2910	2.32427
ENST00000225983.10	HDAC5	protein_coding	5326	0.0525205
ENST00000226004.7	DUSP3	protein_coding	4110	0.17665
ENST00000226021.4	CACNG1	protein_coding	1266	0.00318262
ENST00000226067.9	HLF	protein_coding	5547	0.00543302
ENST00000226091.2	EFNB3	protein_coding	3222	0.00974449
ENST00000226094.9	FAM20A	processed_transcript	3668	0.0092306
ENST00000226105.10	RANGRF	protein_coding	1009	0.06299
ENST00000226193.5	RCVRN	protein_coding	2819	0.00398844
ENST00000226218.8	VTN	protein_coding	2149	0.00519157
ENST00000226225.6	TNFAIP1	protein_coding	3627	0.299961
ENST00000226230.7	TMEM97	protein_coding	2568	0.809385
ENST00000226253.8	ALDOC	protein_coding	1982	0.153114
ENST00000226279.7	CD38	protein_coding	5668	0.0290867
ENST00000226299.8	LAP3	protein_coding	2213	0.0616111
ENST00000226319.10	JADE1	protein_coding	5772	0.0381266
ENST00000226328.8	RUFY3	protein_coding	4233	0.101509
ENST00000226413.4	GNRHR	protein_coding	2164	0.0115344
ENST00000226444.3	SULT1E1	protein_coding	1780	0.00553415
ENST00000226522.8	LAMTOR3	protein_coding	1220	0.0681622
ENST00000226574.8	NFKB1	protein_coding	4085	0.188288
ENST00000226578.8	MANBA	protein_coding	2904	0.114914
ENST00000226725.10	KLHL2	protein_coding	3134	0.071484
ENST00000226730.4	IL2	protein_coding	1029	0.274651
ENST00000226760.5	WFS1	protein_coding	3640	0.0146586
ENST00000226796.6	GAR1	protein_coding	1224	0.362256
ENST00000226798.8	FRG1	protein_coding	1074	1.99363
ENST00000227135.6	SPA17	protein_coding	853	0.358519
ENST00000227155.8	CD82	protein_coding	2289	0.938509
ENST00000227157.8	LDHA	protein_coding	1887	0.105202
ENST00000227214.10	PLEKHB1	protein_coding	2016	0.207544
ENST00000227266.9	CTSC	protein_coding	1921	0.685245
ENST00000227322.7	ZPR1	protein_coding	6566	0.100683
ENST00000227348.8	CRTAM	protein_coding	2469	0.173875
ENST00000227378.7	HSPA8	protein_coding	2186	19.5867
ENST00000227451.3	DTX4	protein_coding	5642	0.0096448
ENST00000227471.6	UNC93B1	protein_coding	2316	0.0354638
ENST00000227474.7	PUS3	protein_coding	1843	0.052943
ENST00000227503.13	SF1	protein_coding	2850	0.108618
ENST00000227507.2	CCND1	protein_coding	4307	0.0225007
ENST00000227520.9	CCDC86	protein_coding	1893	0.522449
ENST00000227524.8	PRPF19	protein_coding	2157	0.976362
ENST00000227525.7	TMEM109	protein_coding	2413	1.38828
ENST00000227618.8	ANAPC15	protein_coding	886	0.514398
ENST00000227638.7	PANX1	protein_coding	2769	0.638699
ENST00000227752.7	IL10RA	protein_coding	3695	0.0106632
ENST00000227756.4	GALNT18	protein_coding	2504	0.0756682
ENST00000227758.6	BIRC2	protein_coding	3743	0.268141
ENST00000227868.8	PDHX	protein_coding	2389	0.347539
ENST00000228027.11	DGAT2	protein_coding	2453	0.0574485
ENST00000228136.8	C11orf58	protein_coding	2049	1.25859
ENST00000228140.6	RPS13	protein_coding	491	6.91888
ENST00000228251.8	YBX3	protein_coding	1796	0.438937
ENST00000228264.10	DDX11	protein_coding	3717	0.0498099
ENST00000228284.7	SART3	protein_coding	4004	0.181764
ENST00000228289.9	ZNF268	protein_coding	3543	0.014462
ENST00000228306.8	RPLP0	protein_coding	1257	5.68884
ENST00000228347.8	POLR3B	protein_coding	4273	0.0667965
ENST00000228425.10	PPFIBP1	protein_coding	5933	0.0321672
ENST00000228434.7	CD69	protein_coding	1676	7.58803
ENST00000228437.9	PRDM4	protein_coding	4210	0.256275
ENST00000228438.2	CLEC2B	protein_coding	1700	1.95237
ENST00000228463.6	SELPLG	protein_coding	1704	0.0173978
ENST00000228495.10	KCTD10	protein_coding	4163	0.274728
ENST00000228506.7	MLEC	protein_coding	6626	1.13212
ENST00000228510.7	MVK	protein_coding	1956	0.0218827
ENST00000228515.5	CSRNP2	protein_coding	4471	0.514027
ENST00000228534.5	IL23A	protein_coding	1046	0.30722
ENST00000228606.8	CYP27B1	protein_coding	2540	0.0733122
ENST00000228682.6	GLI1	protein_coding	3613	0.0286858
ENST00000228705.6	PPM1H	protein_coding	6353	0.0726885
ENST00000228740.6	LTA4H	protein_coding	2139	1.15329
ENST00000228741.7	ELK3	protein_coding	4205	0.0865014
ENST00000228799.6	ITFG2	protein_coding	2361	0.0706038
ENST00000228825.11	ARPC3	protein_coding	1014	4.74867
ENST00000228827.7	GPN3	protein_coding	1468	0.486986
ENST00000228837.2	FGF6	protein_coding	743	0.0118344
ENST00000228843.13	RAD51AP1	protein_coding	2163	0.0451383
ENST00000228850.5	AKAP3	protein_coding	3339	0.015668
ENST00000228862.3	DUSP16	protein_coding	3402	0.0089529
ENST00000228865.2	CREBL2	protein_coding	3754	0.205873
ENST00000228872.8	CDKN1B	protein_coding	2657	0.667112
ENST00000228922.11	OGFOD2	protein_coding	1780	0.0542325
ENST00000228928.11	OAS3	protein_coding	6719	0.164587
ENST00000228936.4	ART4	protein_coding	5129	0.00285852
ENST00000228945.8	ARHGDIB	protein_coding	1256	22.2447
ENST00000228955.11	GTF2H3	protein_coding	1472	0.0697458
ENST00000229003.7	ENDOU	protein_coding	2332	0.00494955
ENST00000229022.7	VDR	protein_coding	4773	0.00793905
ENST00000229134.4	IL26	protein_coding	1075	0.00574325
ENST00000229135.3	IFNG	protein_coding	1218	0.0155675
ENST00000229179.8	NUP107	protein_coding	6457	0.0351486
ENST00000229195.7	CNOT2	protein_coding	3282	0.193823
ENST00000229201.4	TIMELESS	protein_coding	4376	0.134265
ENST00000229214.8	KRR1	protein_coding	10118	0.287484
ENST00000229238.4	MRPL51	protein_coding	1234	2.2058
ENST00000229239.9	GAPDH	protein_coding	1875	1.75166
ENST00000229243.6	ACRBP	protein_coding	1933	0.041786
ENST00000229251.7	COPS7A	protein_coding	1721	0.0410853
ENST00000229264.7	GNB3	protein_coding	1923	0.0310336
ENST00000229265.10	CDCA3	protein_coding	1047	0.646678
ENST00000229266.7	CHPT1	protein_coding	1585	0.145732
ENST00000229268.12	USP5	protein_coding	3181	0.166217
ENST00000229270.8	TPI1	protein_coding	1763	0.0158867
ENST00000229277.5	ENO2	protein_coding	2423	0.171611
ENST00000229281.5	C12orf57	protein_coding	560	6.33845
ENST00000229307.8	NANOG	protein_coding	5183	0.0133491
ENST00000229314.9	GOLT1B	protein_coding	3227	0.352927
ENST00000229328.9	PRKAB1	protein_coding	2610	0.541133
ENST00000229329.6	CMAS	protein_coding	1787	0.364625
ENST00000229330.8	HCFC2	protein_coding	5734	0.0630165
ENST00000229332.9	CLEC4A	protein_coding	1281	0.0166842
ENST00000229335.10	AICDA	protein_coding	2819	0.0048913
ENST00000229340.9	RAB35	protein_coding	2945	0.438579
ENST00000229379.2	COX6A1	protein_coding	572	20.9906
ENST00000229390.7	SRSF9	protein_coding	1201	2.27448
ENST00000229395.7	FGFR1OP2	protein_coding	2924	0.822624
ENST00000229402.3	KLRB1	protein_coding	1448	0.019255
ENST00000229405.8	ZNF76	nonsense_mediated_decay	4651	0.0211539
ENST00000229416.10	GCLC	protein_coding	3813	0.0596547
ENST00000229465.10	FLJ22447	lincRNA	1655	0.303986
ENST00000229471.8	FYN	protein_coding	2009	0.594625
ENST00000229554.9	RSPH4A	protein_coding	2825	0.00805807
ENST00000229563.5	TMEM14C	protein_coding	1113	0.558464
ENST00000229570.9	SMIM8	protein_coding	2405	0.0361467
ENST00000229595.5	ASF1A	protein_coding	2362	2.04969
ENST00000229633.6	HINT3	protein_coding	3314	0.262923
ENST00000229634.13	NCOA7	protein_coding	2998	0.10788
ENST00000229708.3	ULBP1	protein_coding	3142	0.23919
ENST00000229758.7	FBXO5	protein_coding	2037	0.873935
ENST00000229769.2	FANCE	protein_coding	2554	0.141007
ENST00000229794.8	MAPK14	protein_coding	3779	0.185671
ENST00000229795.7	MAPK14	protein_coding	4319	0.181329
ENST00000229812.7	STK38	protein_coding	3576	0.386513
ENST00000229824.9	RAB44	protein_coding	3851	0.00487315
ENST00000229829.6	HLA-DOA	protein_coding	3489	0.0650481
ENST00000229854.11	MCM3	protein_coding	3083	1.24666
ENST00000229866.10	RNF8	nonsense_mediated_decay	2124	0.235223
ENST00000229903.4	SAYSD1	protein_coding	2020	0.161806
ENST00000229955.3	GPR63	protein_coding	5952	0.0598904
ENST00000229971.2	FBXL4	protein_coding	2810	0.234728
ENST00000230036.1	GPLD1	protein_coding	3489	0.0505909
ENST00000230048.4	ACOT13	protein_coding	4047	0.295581
ENST00000230050.3	RPS12	protein_coding	631	43.9892
ENST00000230053.10	B3GAT2	protein_coding	6565	0.00200177
ENST00000230056.7	GMNN	protein_coding	1262	0.607563
ENST00000230085.12	SNX3	protein_coding	1755	0.665314
ENST00000230122.3	ZBTB24	protein_coding	5519	0.222703
ENST00000230124.7	FIG4	protein_coding	3011	0.155377
ENST00000230321.10	MDFI	protein_coding	1629	0.0538556
ENST00000230323.8	TFEB	protein_coding	2354	0.00468808
ENST00000230340.8	BYSL	protein_coding	2029	0.307116
ENST00000230354.10	TBP	protein_coding	1861	0.194379
ENST00000230361.3	GUCA1B	protein_coding	1113	0.30211
ENST00000230381.6	PRPH2	protein_coding	2976	0.00615277
ENST00000230402.10	PPP2R5D	nonsense_mediated_decay	2958	0.140288
ENST00000230413.9	MRPL2	protein_coding	899	0.297677
ENST00000230419.8	PTK7	protein_coding	4272	0.0151627
ENST00000230431.10	DNPH1	protein_coding	657	1.00202
ENST00000230449.8	EXOC2	protein_coding	4449	0.261318
ENST00000230461.10	TMEM30A	protein_coding	4594	0.447295
ENST00000230480.10	VEGFA	protein_coding	993	0.0175155
ENST00000230510.7	TTK	protein_coding	3477	0.0591766
ENST00000230565.3	ENPP5	protein_coding	2544	0.0037367
ENST00000230640.9	SKIV2L2	protein_coding	4192	0.132631
ENST00000230658.11	ISL1	protein_coding	2459	0.00129999
ENST00000230732.4	POU4F3	protein_coding	1182	0.00687555
ENST00000230771.7	HARS2	protein_coding	2483	0.573199
ENST00000230792.6	NUDT12	protein_coding	3492	0.0030206
ENST00000230859.7	PAPD7	protein_coding	5459	0.155687
ENST00000230895.10	DAP	protein_coding	2339	0.164346
ENST00000230901.9	BRD8	protein_coding	3198	0.133142
ENST00000230914.4	MRPS30	processed_transcript	4331	0.242324
ENST00000230990.6	HBEGF	protein_coding	2386	0.272357
ENST00000231004.4	LOX	protein_coding	5102	0.00895104
ENST00000231009.2	GZMK	protein_coding	1509	0.0176851
ENST00000231061.8	SPARC	protein_coding	3701	0.0195675
ENST00000231130.3	PCDHB3	protein_coding	3355	0.0013464
ENST00000231137.5	PCDHB7	protein_coding	3765	0.00347206
ENST00000231188.9	GRM6	protein_coding	6143	0.00510117
ENST00000231198.11	THG1L	protein_coding	3107	0.0966197
ENST00000231228.2	IL12B	protein_coding	2761	0.0089495
ENST00000231238.9	TTC1	protein_coding	1467	0.701377
ENST00000231368.9	LNPEP	protein_coding	12752	0.157618
ENST00000231454.5	IL5	protein_coding	816	0.00264178
ENST00000231461.9	ST8SIA4	protein_coding	6303	0.697492
ENST00000231484.3	PCDH12	protein_coding	6562	0.0199938
ENST00000231498.7	NUP155	protein_coding	8143	0.157742
ENST00000231504.5	PPP2CA	processed_transcript	564	1.34931
ENST00000231509.7	NR3C1	protein_coding	3556	7.66705e-08
ENST00000231512.4	C5orf15	protein_coding	2358	0.571256
ENST00000231524.13	TRIM23	protein_coding	4186	0.121633
ENST00000231526.8	TRAPPC13	protein_coding	2715	0.0298618
ENST00000231572.7	RARS	protein_coding	2146	1.1249
ENST00000231668.13	BNIP1	protein_coding	1339	0.185752
ENST00000231683.3	HRH2	protein_coding	1080	0.0086268
ENST00000231706.5	SLC7A14	protein_coding	10103	0.0081954
ENST00000231721.6	SEMA3G	protein_coding	4899	0.00798721
ENST00000231749.7	ZMYND10	protein_coding	2896	0.0287369
ENST00000231790.6	MLH1	protein_coding	2752	0.14117
ENST00000231887.7	EHHADH	protein_coding	3850	0.00610688
ENST00000231948.8	CRBN	protein_coding	2206	0.17358
ENST00000232014.8	BCL6	protein_coding	2710	0.050744
ENST00000232125.9	FAM162A	protein_coding	801	1.90236
ENST00000232165.7	UBE3A	protein_coding	5051	0.465257
ENST00000232375.7	PFKFB4	protein_coding	3586	0.0260444
ENST00000232424.3	HES1	protein_coding	1578	0.0595205
ENST00000232458.9	ECT2	protein_coding	4087	0.085786
ENST00000232496.4	TUSC2	protein_coding	1691	0.61056
ENST00000232501.7	NPRL2	protein_coding	1700	0.08814
ENST00000232508.9	CYB561D2	protein_coding	1225	0.129543
ENST00000232519.9	C3orf14	protein_coding	690	0.0109817
ENST00000232564.7	GNB4	protein_coding	6434	0.038102
ENST00000232607.6	UMPS	protein_coding	6738	0.145714
ENST00000232744.12	ABTB1	protein_coding	1965	2.90607e-11
ENST00000232766.5	KLHL18	protein_coding	4620	0.25351
ENST00000232854.8	HEMK1	protein_coding	6087	0.0163119
ENST00000232888.6	RRP9	protein_coding	1578	0.526628
ENST00000232905.3	EIF1B	protein_coding	1010	1.08688
ENST00000232974.10	ZBTB47	protein_coding	3781	0.0150122
ENST00000232975.7	TNNC1	protein_coding	714	0.0345057
ENST00000232978.12	NKTR	protein_coding	7343	0.493118
ENST00000233027.9	NEK4	protein_coding	6057	0.0824798
ENST00000233055.8	WDFY1	protein_coding	4660	0.432432
ENST00000233057.8	EIF2AK2	protein_coding	10042	0.0948572
ENST00000233078.8	DAZAP1	protein_coding	2160	0.845221
ENST00000233084.7	DDX1	protein_coding	2739	0.397656
ENST00000233092.10	FKBP7	nonsense_mediated_decay	1030	5.12525e-05
ENST00000233099.5	HEATR5B	protein_coding	6905	0.09578
ENST00000233114.12	MDH1	protein_coding	1650	0.919643
ENST00000233121.6	MAPRE3	protein_coding	1892	0.0473885
ENST00000233143.5	TMSB10	protein_coding	496	51.451
ENST00000233146.6	MSH2	protein_coding	3307	0.00586325
ENST00000233154.8	NCK2	protein_coding	2683	0.181041
ENST00000233156.7	TFPI	protein_coding	3913	0.000315571
ENST00000233190.10	NDUFS1	protein_coding	11819	0.0905203
ENST00000233202.10	SLC11A1	protein_coding	3852	0.00243802
ENST00000233242.5	APOB	protein_coding	14121	2.522e-08
ENST00000233330.6	RTKN	protein_coding	2220	0.00639225
ENST00000233331.11	INO80B	protein_coding	1261	0.378447
ENST00000233336.6	TTL	protein_coding	14269	0.0579626
ENST00000233379.8	FAHD2A	protein_coding	4757	0.0944147
ENST00000233468.4	SF3B6	protein_coding	770	5.73099
ENST00000233505.12	CENPA	protein_coding	1299	0.0204345
ENST00000233535.8	SLC30A3	protein_coding	2260	0.00217103
ENST00000233545.6	MPV17	protein_coding	998	0.0379857
ENST00000233557.7	NRBP1	protein_coding	2887	0.114884
ENST00000233573.6	ITGA4	protein_coding	2070	3.61026e-08
ENST00000233575.6	SNX17	protein_coding	2044	0.398552
ENST00000233596.7	REEP6	protein_coding	1794	0.0755631
ENST00000233607.6	APC2	protein_coding	10151	0.0106381
ENST00000233609.8	RPS15	protein_coding	534	0.39487
ENST00000233612.8	GCA	protein_coding	1694	0.0260485
ENST00000233615.6	WBP1	protein_coding	1294	0.855641
ENST00000233616.8	MOGS	protein_coding	2895	0.310209
ENST00000233623.9	TTC31	protein_coding	3235	0.0609527
ENST00000233627.13	NDUFS7	protein_coding	1039	0.119255
ENST00000233630.10	PCGF1	protein_coding	1792	0.170534
ENST00000233638.7	TLX2	protein_coding	2136	0.0363419
ENST00000233668.9	DOK1	protein_coding	2555	0.0113221
ENST00000233699.8	POLE4	processed_transcript	602	0.0148284
ENST00000233710.3	ACADL	protein_coding	2543	0.00125453
ENST00000233741.8	FANCL	protein_coding	1683	0.116256
ENST00000233809.8	IGFBP2	protein_coding	1439	0.785694
ENST00000233813.4	IGFBP5	protein_coding	6215	0.00217679
ENST00000233826.3	KCNJ13	protein_coding	2950	0.023399
ENST00000233836.5	CCT4P2	processed_pseudogene	1548	0.0115212
ENST00000233838.8	GGCX	protein_coding	7569	0.153569
ENST00000233892.8	MOB4	protein_coding	3785	0.0082193
ENST00000233893.9	HSPE1	protein_coding	950	1.12593
ENST00000233957.5	IL18R1	protein_coding	3661	0.000510635
ENST00000233969.2	SLC9A2	protein_coding	5410	0.0043208
ENST00000233997.3	AZU1	protein_coding	908	0.00785965
ENST00000234038.10	PPP1R7	protein_coding	2386	0.0789148
ENST00000234040.8	PASK	protein_coding	4572	0.0526254
ENST00000234071.7	PROC	protein_coding	1773	0.0078323
ENST00000234111.8	ODC1	protein_coding	2653	1.30314
ENST00000234115.10	PLEKHB2	protein_coding	4208	0.435875
ENST00000234142.9	GREB1	protein_coding	8444	0.00258446
ENST00000234160.4	GORASP2	protein_coding	3173	0.203534
ENST00000234170.9	CEBPZ	protein_coding	3463	0.470098
ENST00000234179.6	PRKD3	protein_coding	5900	0.00528519
ENST00000234195.7	RMDN2	protein_coding	1985	0.00119476
ENST00000234198.8	DLX2	protein_coding	2453	0.0231642
ENST00000234256.3	SLC1A4	protein_coding	4561	0.137981
ENST00000234296.6	ORC2	protein_coding	4312	0.161179
ENST00000234301.2	COX7A2L	protein_coding	1112	1.47375
ENST00000234310.7	PPP3R1	protein_coding	3023	0.540048
ENST00000234313.7	PLEK	protein_coding	2869	0.0672341
ENST00000234389.3	GRIN3B	protein_coding	3281	0.0141476
ENST00000234392.2	VAX2	protein_coding	1147	0.0017783
ENST00000234396.8	ATP6V1B1	protein_coding	1891	0.00154077
ENST00000234420.9	MSH6	protein_coding	7476	0.0491304
ENST00000234453.9	PLEKHA3	protein_coding	13880	0.065327
ENST00000234454.5	SPR	protein_coding	1480	0.277064
ENST00000234590.8	ENO1	protein_coding	1783	27.1848
ENST00000234626.10	CDC7	protein_coding	3173	0.574508
ENST00000234668.6	SYDE2	retained_intron	3000	0.0641657
ENST00000234677.6	SARS	protein_coding	1852	2.46721
ENST00000234739.7	BCL9	protein_coding	6278	0.143917
ENST00000234798.4	TPSG1	protein_coding	1108	0.00184953
ENST00000234816.6	ANGPTL1	protein_coding	3348	0.00187919
ENST00000234827.5	TCEANC2	protein_coding	10436	0.0710939
ENST00000234831.9	TMEM59	protein_coding	6691	0.0489428
ENST00000234875.8	RPL22	protein_coding	2078	4.05546
ENST00000234961.6	OPRD1	protein_coding	9345	0.0124449
ENST00000235090.9	WDR77	protein_coding	2576	0.455398
ENST00000235150.4	RNF19B	protein_coding	2334	0.112662
ENST00000235180.4	DLGAP3	protein_coding	3587	0.0219678
ENST00000235290.7	DLEU2	antisense	1739	0.154739
ENST00000235307.6	C1orf21	protein_coding	10265	0.0200899
ENST00000235310.7	MAD2L2	protein_coding	1860	0.0306239
ENST00000235329.9	MFN2	protein_coding	4539	0.417249
ENST00000235332.5	MIIP	protein_coding	1573	0.371003
ENST00000235345.5	SLC35D1	protein_coding	6162	0.166755
ENST00000235372.11	PRDM2	protein_coding	7957	0.0974002
ENST00000235382.6	RGS2	protein_coding	1354	0.187778
ENST00000235453.8	DENND1B	protein_coding	2195	0.018024
ENST00000235521.4	WARS2	protein_coding	2800	0.164566
ENST00000235532.9	OSCP1	protein_coding	1455	0.0785574
ENST00000235628.1	NT5C1A	protein_coding	1107	0.00624
ENST00000235790.8	KDM5B	protein_coding	4418	0.195878
ENST00000235835.7	AKR7A2	protein_coding	1362	1.43457
ENST00000235878.5	GBP3	nonsense_mediated_decay	2062	0.727205
ENST00000235932.8	RAB29	protein_coding	1723	0.0407614
ENST00000236017.5	APH1A	protein_coding	663	0.117744
ENST00000236040.8	P3H1	protein_coding	2993	0.067904
ENST00000236051.2	EBNA1BP2	protein_coding	1322	1.50286
ENST00000236067.8	ATP6V0B	protein_coding	944	0.58834
ENST00000236137.9	SLC19A2	protein_coding	3671	0.145495
ENST00000236147.4	SELL	protein_coding	2436	0.926104
ENST00000236192.11	VAMP4	protein_coding	5159	0.122559
ENST00000236273.8	SYF2	protein_coding	1345	1.38515
ENST00000236342.11	DHDDS	protein_coding	1403	0.00066886
ENST00000236412.11	PPP1R8	protein_coding	2414	0.136023
ENST00000236671.6	CTSD	protein_coding	2123	0.80349
ENST00000236693.11	COLEC11	protein_coding	1381	0.01922
ENST00000236698.9	STAG1	protein_coding	5951	0.0335421
ENST00000236709.3	A4GNT	protein_coding	1771	0.0011003
ENST00000236877.10	SLC8A2	protein_coding	5234	0.0236316
ENST00000236957.9	EEF1B2	protein_coding	844	4.43063
ENST00000236959.13	ATIC	protein_coding	2213	0.184398
ENST00000236980.10	FASTKD2	protein_coding	3188	0.252274
ENST00000237014.7	TTR	protein_coding	957	0.0117623
ENST00000237019.11	B4GALT6	protein_coding	2128	0.102174
ENST00000237163.9	DOPEY1	protein_coding	7995	0.046591
ENST00000237177.10	CASP8AP2	processed_transcript	6719	0.0980842
ENST00000237264.8	TBPL1	protein_coding	4228	0.0601243
ENST00000237281.4	FBXO30	protein_coding	9009	0.0792513
ENST00000237283.8	ADAT2	protein_coding	2065	0.230928
ENST00000237289.8	TNFAIP3	protein_coding	4432	0.905416
ENST00000237305.11	SGK1	protein_coding	2401	0.0535351
ENST00000237316.3	TCF21	protein_coding	3010	0.00897072
ENST00000237353.14	PMFBP1	protein_coding	3527	0.02
ENST00000237380.11	MED28	protein_coding	10868	0.29955
ENST00000237449.10	DNAH6	protein_coding	12666	0.00116449
ENST00000237455.4	RNF103	protein_coding	3477	0.10736
ENST00000237500.9	MYL12B	protein_coding	1210	6.08414
ENST00000237512.4	ARMC2	protein_coding	836	0.245657
ENST00000237530.10	RPN2	protein_coding	2515	1.46996
ENST00000237536.8	SOGA1	protein_coding	14371	0.0519348
ENST00000237596.6	PKD2	protein_coding	5056	0.0351099
ENST00000237612.7	ABCG2	protein_coding	4479	0.00165799
ENST00000237654.8	CCNI	protein_coding	2772	2.00446
ENST00000237696.9	RARRES1	protein_coding	1952	0.00576615
ENST00000237822.7	LDAH	protein_coding	2907	0.247152
ENST00000237837.1	FGF23	protein_coding	3018	0.0756105
ENST00000237841.5	OTUD4P1	processed_pseudogene	3067	0.00390201
ENST00000237853.8	ELL2	protein_coding	6046	0.00777745
ENST00000237858.10	GLRX	protein_coding	1211	0.22703
ENST00000237889.8	NDUFB3	protein_coding	755	2.30666
ENST00000237937.7	ZFAND5	protein_coding	5310	0.178531
ENST00000238044.7	C2orf40	protein_coding	789	0.0062493
ENST00000238081.7	YWHAQ	protein_coding	2208	3.84067
ENST00000238091.8	ITGB1BP1	protein_coding	1772	0.0908449
ENST00000238112.7	CPSF3	protein_coding	2345	1.02193
ENST00000238138.2	PIGZ	retained_intron	868	0.0216659
ENST00000238146.8	DDX55	protein_coding	2654	0.408415
ENST00000238156.7	CCDC92	protein_coding	2787	0.0116223
ENST00000238181.11	LGALS8	protein_coding	819	0.066586
ENST00000238256.7	FKBP15	protein_coding	4336	0.121093
ENST00000238341.9	CNTRL	protein_coding	7431	0.0259271
ENST00000238379.9	HDHD3	protein_coding	1834	0.0773024
ENST00000238477.5	ALG2	nonsense_mediated_decay	2966	0.0848777
ENST00000238483.5	APC2	protein_coding	2394	0.00333577
ENST00000238497.9	VPS4B	protein_coding	3324	0.359067
ENST00000238508.7	SERPINB10	protein_coding	2122	0.0110772
ENST00000238558.4	GSC	protein_coding	1264	0.0090602
ENST00000238561.9	ADCK1	protein_coding	2234	0.0267495
ENST00000238609.3	IFI27L2	protein_coding	511	1.49219
ENST00000238616.9	NEK9	protein_coding	8310	0.0397786
ENST00000238618.7	ACYP1	protein_coding	627	0.614115
ENST00000238628.10	IFT43	protein_coding	816	0.00995805
ENST00000238633.6	NPC2	protein_coding	796	0.219365
ENST00000238647.4	IRF2BPL	protein_coding	4157	0.186885
ENST00000238667.8	FLVCR2	protein_coding	3632	0.010301
ENST00000238671.11	DLST	nonsense_mediated_decay	1464	0.00698335
ENST00000238682.7	TGFB3	protein_coding	2522	0.0466707
ENST00000238686.8	ZC2HC1C	protein_coding	2249	0.000232108
ENST00000238688.9	SLIRP	protein_coding	394	0.323688
ENST00000238709.8	COQ6	protein_coding	1520	1.23699e-06
ENST00000238714.7	PAPOLG	protein_coding	4263	0.104942
ENST00000238721.8	TP53I3	protein_coding	1998	0.0351701
ENST00000238738.8	RHOQ	protein_coding	2975	0.0921408
ENST00000238788.13	TMEM214	protein_coding	2990	0.194617
ENST00000238789.9	ATAD2B	protein_coding	8103	0.177036
ENST00000238823.12	FAM98A	protein_coding	2816	0.143541
ENST00000238831.8	YIPF4	protein_coding	11949	0.0702755
ENST00000238855.11	AFTPH	protein_coding	4113	0.0345675
ENST00000238856.8	AFTPH	protein_coding	4040	0.429292
ENST00000238875.9	LGALSL	protein_coding	3926	0.0140671
ENST00000238892.3	CRIPT	protein_coding	1953	0.0646411
ENST00000238918.12	ADGRB3	protein_coding	2927	0.00108159
ENST00000238936.8	TMEM180	protein_coding	2852	0.138744
ENST00000238961.8	SLF2	protein_coding	7288	0.132058
ENST00000239007.11	MXI1	protein_coding	2424	0.0258259
ENST00000239032.3	PRLHR	protein_coding	5446	0.0046439
ENST00000239117.3	KCNIP2	protein_coding	555	0.0305146
ENST00000239144.4	HOXB8	protein_coding	1823	0.00306283
ENST00000239151.5	HOXB5	protein_coding	2041	0.000944495
ENST00000239165.8	HOXB7	protein_coding	1371	0.195312
ENST00000239174.6	HOXB1	protein_coding	2020	0.000955015
ENST00000239223.3	DUSP1	protein_coding	2019	0.114537
ENST00000239231.6	PANK3	protein_coding	10506	0.689437
ENST00000239243.6	MSX2	protein_coding	2241	0.00523511
ENST00000239316.4	INSL4	protein_coding	1952	0.0066177
ENST00000239367.6	LRP11	protein_coding	3260	0.169678
ENST00000239374.7	CCDC170	protein_coding	5293	0.00349237
ENST00000239444.3	PCDHB8	protein_coding	2740	0.00953821
ENST00000239446.5	PCDHB10	protein_coding	3290	0.00057067
ENST00000239449.6	PCDHB14	protein_coding	4828	0.00649205
ENST00000239450.4	PCDHB12	protein_coding	3853	0.000811755
ENST00000239451.6	SLC25A2	protein_coding	1417	0.00280795
ENST00000239614.8	MSANTD2	protein_coding	2495	0.0719521
ENST00000239666.8	PDZD11	protein_coding	1043	0.726684
ENST00000239690.8	NUDCD1	protein_coding	4217	0.164677
ENST00000239830.8	CCDC77	protein_coding	2371	0.0763006
ENST00000239852.10	MTRF1	nonsense_mediated_decay	1561	0.0733319
ENST00000239878.8	UFM1	protein_coding	3138	0.973963
ENST00000239882.6	ELF1	protein_coding	3566	0.800025
ENST00000239891.3	ALG5	protein_coding	1154	0.564038
ENST00000239893.9	EXOSC8	nonsense_mediated_decay	694	0.064369
ENST00000239906.9	FAM53C	protein_coding	4377	0.379959
ENST00000239926.8	MYOT	protein_coding	2337	0.00474533
ENST00000239938.4	EGR1	protein_coding	3138	4.55779
ENST00000239940.11	PFN2	protein_coding	2261	0.129378
ENST00000239944.6	SERP1	protein_coding	3171	1.70264
ENST00000240050.8	MTERF2	protein_coding	1790	0.0127242
ENST00000240055.7	NFYB	protein_coding	3512	0.165748
ENST00000240079.10	CCDC53	protein_coding	916	0.438439
ENST00000240093.7	FZD3	protein_coding	13736	0.0465914
ENST00000240100.6	DUSP4	protein_coding	5537	0.0365828
ENST00000240101.2	DUSP4	protein_coding	2959	0.0130429
ENST00000240139.9	PPP3CC	protein_coding	2189	0.0373765
ENST00000240185.7	TARDBP	protein_coding	5367	0.115253
ENST00000240285.9	RDH10	protein_coding	3949	0.347135
ENST00000240304.5	LUC7L3	protein_coding	1972	0.394236
ENST00000240316.4	COIL	protein_coding	2650	0.357876
ENST00000240328.3	TBX2	protein_coding	3339	0.0015446
ENST00000240333.10	SLC35B1	protein_coding	1850	0.244767
ENST00000240335.1	TBX4	protein_coding	2470	0.000778055
ENST00000240364.6	FAM117A	protein_coding	2365	0.262448
ENST00000240423.8	NCAPH	protein_coding	2763	0.145153
ENST00000240487.5	KIAA0922	protein_coding	4299	0.0897419
ENST00000240488.7	MND1	protein_coding	968	0.267657
ENST00000240587.4	TSHZ3	protein_coding	5176	0.0601217
ENST00000240617.9	PLBD1	protein_coding	2426	0.00078582
ENST00000240618.10	KLRK1	protein_coding	1553	0.0698816
ENST00000240619.2	TAS2R10	protein_coding	1042	0.00929721
ENST00000240651.13	PYROXD1	protein_coding	4055	0.106631
ENST00000240652.7	IAPP	protein_coding	1958	0.00238967
ENST00000240662.2	KCNJ8	protein_coding	2389	0.000798715
ENST00000240691.3	TAS2R9	protein_coding	1032	0.00200612
ENST00000240719.7	ZNF549	protein_coding	3969	0.0905837
ENST00000240727.10	ZSCAN18	protein_coding	2779	0.0345933
ENST00000240731.4	ZNF211	protein_coding	2440	0.0529387
ENST00000240851.8	TFG	protein_coding	1978	0.132379
ENST00000240922.7	NAA50	protein_coding	6135	0.124179
ENST00000241014.6	MAPK8IP1	protein_coding	3050	0.0727987
ENST00000241041.7	PEX16	protein_coding	1479	0.0823352
ENST00000241051.7	DEPDC7	protein_coding	1755	0.00974307
ENST00000241052.4	CAT	protein_coding	2302	0.367822
ENST00000241125.3	GJA3	protein_coding	5211	0.0401588
ENST00000241261.6	TNFSF10	protein_coding	1953	0.342301
ENST00000241274.3	SLITRK3	protein_coding	4391	0.00155669
ENST00000241337.8	GSTM2	protein_coding	1157	0.0119472
ENST00000241356.4	ADORA3	protein_coding	1884	0.00172892
ENST00000241393.3	CXCR4	protein_coding	1682	3.36932
ENST00000241416.11	ACVR2A	protein_coding	5728	0.0225458
ENST00000241436.8	POLK	protein_coding	5911	0.0515914
ENST00000241463.4	RASL11A	protein_coding	1543	0.125198
ENST00000241502.8	FYTTD1	protein_coding	6866	0.248615
ENST00000241527.10	MTERF4	nonsense_mediated_decay	4529	0.0577552
ENST00000241600.9	MRPS2	protein_coding	1510	0.691945
ENST00000241704.7	COPA	protein_coding	4789	0.316519
ENST00000242057.8	AHR	protein_coding	6276	0.00554367
ENST00000242059.9	SCRN1	protein_coding	5257	0.145584
ENST00000242108.8	EEPD1	protein_coding	4765	0.0203307
ENST00000242109.5	KIAA0087	lincRNA	4283	0.00261154
ENST00000242159.4	HOXA7	protein_coding	2018	0.0796
ENST00000242208.4	INHBA	protein_coding	6064	0.00132399
ENST00000242210.11	NT5C3A	protein_coding	1670	0.0431647
ENST00000242248.9	POLM	protein_coding	2631	0.0899218
ENST00000242257.12	FTSJ2	protein_coding	1601	0.136575
ENST00000242275.6	SLC25A51	protein_coding	1130	0.344322
ENST00000242310.4	TAF1L	protein_coding	6216	0.00133838
ENST00000242315.3	PHF24	protein_coding	5718	0.0103165
ENST00000242317.8	DNAI1	protein_coding	2504	0.00236942
ENST00000242323.8	DCAF10	protein_coding	7393	0.0843969
ENST00000242351.9	ZC3HAV1	protein_coding	7100	1.21539
ENST00000242465.3	SRGN	protein_coding	1208	1.16407
ENST00000242480.3	EGR2	protein_coding	2968	0.106089
ENST00000242505.10	FAM149B1	protein_coding	5408	0.3142
ENST00000242576.6	UNG	protein_coding	2071	0.501211
ENST00000242577.10	DYNLL1	protein_coding	720	2.50129
ENST00000242591.9	IFT81	protein_coding	3108	0.0223912
ENST00000242592.8	ACADS	protein_coding	1950	0.099567
ENST00000242607.12	HVCN1	protein_coding	1634	0.176216
ENST00000242719.3	RNF11	protein_coding	3084	0.48571
ENST00000242728.4	BHLHE41	protein_coding	3837	0.00081527
ENST00000242737.5	ITPR2	protein_coding	581	0.02481
ENST00000242770.9	STX10	protein_coding	1099	0.651637
ENST00000242776.8	DDX39A	protein_coding	1471	1.74648
ENST00000242783.10	PKN1	protein_coding	3069	0.452309
ENST00000242784.4	C19orf43	protein_coding	970	3.36285
ENST00000242786.5	ADGRE5	protein_coding	3188	0.056223
ENST00000242804.8	ZNF442	protein_coding	6219	0.0193568
ENST00000242810.10	KLHL24	protein_coding	2345	0.0820725
ENST00000242819.5	CCDC70	protein_coding	1150	0.00531915
ENST00000242827.10	EBPL	protein_coding	914	0.616419
ENST00000242839.8	ATP7B	protein_coding	6638	0.00117363
ENST00000242848.8	ZC3H13	protein_coding	8018	0.225052
ENST00000243040.10	PFDN5	nonsense_mediated_decay	564	0.58062
ENST00000243045.9	ORMDL2	protein_coding	2141	0.212497
ENST00000243050.5	NR4A1	protein_coding	2678	3.83451e-08
ENST00000243052.7	PDE1B	protein_coding	3444	0.149086
ENST00000243056.4	HOXC13	protein_coding	2423	0.00472111
ENST00000243077.7	LRP1	protein_coding	14897	0.0133912
ENST00000243082.4	HOXC11	protein_coding	2039	0.00695736
ENST00000243103.3	HOXC12	protein_coding	3335	0.00281323
ENST00000243108.4	HOXC6	protein_coding	1733	0.0050428
ENST00000243112.9	SMUG1	protein_coding	627	0.305372
ENST00000243167.8	FAAH	protein_coding	2094	0.0178608
ENST00000243189.11	RSRP1	protein_coding	1502	0.857552
ENST00000243222.8	COL10A1	protein_coding	3289	0.00133843
ENST00000243253.7	SEC61A1	protein_coding	3635	1.32214
ENST00000243286.7	TCEAL3	protein_coding	1124	0.0163766
ENST00000243298.2	RAB9B	protein_coding	3748	0.0387817
ENST00000243326.9	RIF1	protein_coding	15003	0.0692334
ENST00000243344.7	TTC21B	protein_coding	5482	0.137305
ENST00000243346.9	NMI	protein_coding	1623	0.884155
ENST00000243349.12	ACVR1C	protein_coding	8994	0.000480676
ENST00000243389.7	SLC36A1	protein_coding	5781	0.0974345
ENST00000243440.1	BATF3	protein_coding	980	0.320472
ENST00000243457.3	KCNJ2	protein_coding	5392	0.00177432
ENST00000243498.9	EXOSC9	protein_coding	1481	0.437452
ENST00000243501.9	PLA2G12A	protein_coding	5226	0.107406
ENST00000243562.13	LTBP4	protein_coding	3140	0.0069437
ENST00000243563.7	SNRPA	protein_coding	1621	1.70191
ENST00000243578.7	B9D2	protein_coding	1027	0.150824
ENST00000243583.10	ADCK4	protein_coding	2041	0.0468364
ENST00000243639.8	ZNF468	protein_coding	4027	0.335056
ENST00000243644.8	ZNF350	protein_coding	2338	0.0187765
ENST00000243662.10	RAB38	protein_coding	1465	0.0276921
ENST00000243673.6	GPR83	protein_coding	4282	0.0796185
ENST00000243706.8	HAUS3	protein_coding	5620	0.0577047
ENST00000243776.10	CHPF	protein_coding	3013	0.0082889
ENST00000243806.2	FAM124B	protein_coding	2030	0.00349522
ENST00000243810.10	SP140L	protein_coding	2502	5.36235e-09
ENST00000243878.8	ENKD1	protein_coding	1579	0.237087
ENST00000243893.10	UBE2C	protein_coding	476	0.0209639
ENST00000243896.6	SLC35C2	protein_coding	2447	0.0847438
ENST00000243903.5	ACTR5	protein_coding	2565	0.282161
ENST00000243913.8	GCNT7	protein_coding	2064	0.0491012
ENST00000243918.9	SYS1	protein_coding	2862	0.585804
ENST00000243924.3	PI3	protein_coding	577	0.00406776
ENST00000243964.6	SLC12A5	protein_coding	6061	0.0121105
ENST00000243967.8	ARHGAP40	protein_coding	1825	0.007158
ENST00000243997.7	ATP5E	protein_coding	3665	1.44917
ENST00000244007.7	PLCG1	protein_coding	5285	0.447659
ENST00000244020.4	SRSF6	protein_coding	4325	0.903107
ENST00000244040.3	RAB22A	protein_coding	8670	0.150916
ENST00000244043.4	PTGIS	protein_coding	5579	0.00687076
ENST00000244050.2	SNAI1	protein_coding	1686	0.0236797
ENST00000244051.2	MOCS3	protein_coding	5106	0.117336
ENST00000244061.5	RNF114	protein_coding	2503	0.756833
ENST00000244070.7	PPP4R1L	processed_transcript	1474	0.0113041
ENST00000244137.11	PEPD	protein_coding	1910	0.143292
ENST00000244174.10	IL9R	protein_coding	1944	0.249313
ENST00000244204.10	NAGK	protein_coding	1154	0.0907077
ENST00000244217.5	MCEE	protein_coding	835	0.0768272
ENST00000244221.8	PAIP2B	protein_coding	6279	0.0544044
ENST00000244227.7	SNRNP27	protein_coding	1802	0.0292387
ENST00000244230.6	MPHOSPH10	protein_coding	2484	0.62431
ENST00000244241.4	IL17C	protein_coding	1044	0.00262918
ENST00000244289.8	LIPE	protein_coding	3813	0.0145701
ENST00000244321.10	PINLYP	retained_intron	764	0.0690707
ENST00000244333.3	LYPD3	protein_coding	1694	0.0408727
ENST00000244336.9	CEACAM8	protein_coding	2305	0.00274237
ENST00000244360.6	RNF39	protein_coding	2206	0.0962994
ENST00000244426.10	FBXO9	protein_coding	4559	0.0319958
ENST00000244458.6	PACSIN1	protein_coding	4231	0.000443557
ENST00000244496.5	RRP36	protein_coding	1159	1.76679
ENST00000244513.10	BTN1A1	protein_coding	2895	0.00391393
ENST00000244519.6	BTN3A3	protein_coding	3002	0.0583666
ENST00000244520.9	SNRPC	protein_coding	842	2.44965
ENST00000244533.7	ABCC10	protein_coding	5088	0.0343733
ENST00000244534.6	HIST1H1D	protein_coding	666	32.4823
ENST00000244537.5	HIST1H4F	protein_coding	312	37.7903
ENST00000244546.4	PEX6	protein_coding	2696	0.0785727
ENST00000244565.7	UNC5CL	protein_coding	3136	0.0375009
ENST00000244571.4	AARS2	protein_coding	3854	0.289238
ENST00000244576.8	ZNF391	protein_coding	4079	0.0342527
ENST00000244669.2	APOBEC2	protein_coding	1151	0.0272238
ENST00000244670.12	KLHDC3	protein_coding	1903	0.0304249
ENST00000244711.3	MEA1	protein_coding	1089	2.3101
ENST00000244741.9	CDKN1A	protein_coding	2180	0.172547
ENST00000244745.2	SOX4	protein_coding	5851	3.26129
ENST00000244751.6	CPNE5	protein_coding	3897	0.000802245
ENST00000244763.8	SSR1	protein_coding	9669	0.130393
ENST00000244766.6	NRN1	protein_coding	1624	0.298439
ENST00000244769.8	ATXN1	protein_coding	10602	0.0014657
ENST00000244776.11	DEK	protein_coding	1441	0.947096
ENST00000244777.6	BLOC1S5	nonsense_mediated_decay	2445	0.106767
ENST00000244815.9	LRRFIP1	protein_coding	4370	0.276404
ENST00000244820.2	AC105760.3	antisense	2231	0.00401855
ENST00000244869.2	EREG	protein_coding	4619	0.00752335
ENST00000245046.6	EMC3	protein_coding	2777	0.361806
ENST00000245105.7	SH3TC1	protein_coding	4226	0.0294595
ENST00000245121.9	KATNAL2	protein_coding	2833	0.0575287
ENST00000245157.9	BBS2	protein_coding	2963	0.0297848
ENST00000245185.5	MT2A	protein_coding	786	0.961849
ENST00000245206.9	GOT2	protein_coding	2462	0.575734
ENST00000245222.8	SPHK2	protein_coding	2963	0.062976
ENST00000245304.4	RAP2A	protein_coding	5487	0.278755
ENST00000245312.4	SLC10A2	protein_coding	3779	0.00578359
ENST00000245323.4	EFNB2	protein_coding	4461	0.00638964
ENST00000245382.6	C17orf53	protein_coding	2272	0.0349882
ENST00000245407.7	SLC22A5	protein_coding	3237	0.0340206
ENST00000245414.8	IRF1	protein_coding	3579	0.575231
ENST00000245441.9	NIN	protein_coding	10293	0.0770458
ENST00000245451.8	BMP4	protein_coding	1917	0.0277539
ENST00000245457.5	PTGER2	protein_coding	2383	0.00080085
ENST00000245458.10	RPS29	protein_coding	296	41.1101
ENST00000245539.10	MRPS7	protein_coding	1406	1.17039
ENST00000245543.5	ARMC7	protein_coding	2126	0.113066
ENST00000245544.8	NUP85	protein_coding	2121	0.192607
ENST00000245551.9	MIF4GD	protein_coding	1358	0.00490614
ENST00000245552.6	NT5C	protein_coding	954	0.173289
ENST00000245564.6	MSTO1	protein_coding	2431	0.0875468
ENST00000245615.5	MBOAT7	protein_coding	2529	0.0908822
ENST00000245618.5	EPS8L1	protein_coding	2198	0.042583
ENST00000245663.8	ZBTB46	protein_coding	5185	0.030817
ENST00000245680.6	SLC35F5	protein_coding	4412	0.0620589
ENST00000245787.8	INSIG2	protein_coding	2590	0.022716
ENST00000245796.10	PSD4	protein_coding	5188	0.288451
ENST00000245811.6	GS1-115G20.2	processed_pseudogene	1325	0.0025454
ENST00000245812.7	ALKBH7	protein_coding	1332	0.284776
ENST00000245816.8	CLPP	protein_coding	1155	0.985535
ENST00000245817.4	TNFSF9	protein_coding	1665	0.0660949
ENST00000245838.12	THOC2	protein_coding	5609	0.138105
ENST00000245857.9	RPL23	protein_coding	588	36.8946
ENST00000245865.9	STRADA	protein_coding	2962	0.0116698
ENST00000245903.3	CD70	protein_coding	913	0.175888
ENST00000245907.10	C3	protein_coding	5263	0.00138264
ENST00000245912.7	TNFSF14	protein_coding	4336	0.151844
ENST00000245923.8	RTN2	protein_coding	2293	0.00408078
ENST00000245925.7	EML2	protein_coding	2264	0.015516
ENST00000245932.10	VASP	protein_coding	2305	0.382876
ENST00000245934.11	SYMPK	protein_coding	4195	0.327915
ENST00000245957.9	CFAP61	protein_coding	4082	0.00182921
ENST00000245960.9	CDC25B	protein_coding	3597	0.0458297
ENST00000245983.6	GNRH2	protein_coding	425	0.0285508
ENST00000246006.4	CD93	protein_coding	6708	0.00501827
ENST00000246015.8	PSMF1	protein_coding	2042	0.371138
ENST00000246024.6	TMX4	protein_coding	6169	0.0999517
ENST00000246041.6	AP5S1	protein_coding	1960	0.0413393
ENST00000246043.8	RRBP1	protein_coding	4737	0.16089
ENST00000246069.11	DSTN	protein_coding	3617	0.0635494
ENST00000246071.7	SNRPB2	protein_coding	2452	0.0683872
ENST00000246081.2	OTOR	protein_coding	1477	0.00134124
ENST00000246100.3	FAM110A	protein_coding	1619	0.0420698
ENST00000246104.6	SCRT2	protein_coding	3577	0.000876965
ENST00000246115.4	S1PR4	protein_coding	1565	0.0386895
ENST00000246117.8	NCLN	protein_coding	4005	0.178451
ENST00000246149.10	ANKHD1	protein_coding	2062	0.0429189
ENST00000246151.8	PITHD1	protein_coding	1603	1.70239
ENST00000246163.2	MAX	protein_coding	897	0.228011
ENST00000246166.2	FNTB	protein_coding	2834	0.112544
ENST00000246186.7	MMP24	protein_coding	4414	0.0216132
ENST00000246190.10	NECAB3	protein_coding	1989	0.05721
ENST00000246194.7	RALY	protein_coding	1789	2.3219
ENST00000246222.3	BPIFB9P	transcribed_unprocessed_pseudogene	1178	0.0430327
ENST00000246229.4	PLAGL2	protein_coding	5705	0.327661
ENST00000246314.10	AGO3	protein_coding	3211	0.0860419
ENST00000246337.8	UROD	protein_coding	1300	0.828322
ENST00000246421.4	SLC35E2	protein_coding	1430	0.0658905
ENST00000246489.11	KLC1	protein_coding	2294	0.021849
ENST00000246505.9	PCID2	protein_coding	1786	0.0319638
ENST00000246515.1	SLURP1	protein_coding	537	0.00447178
ENST00000246529.3	LRFN3	protein_coding	2513	0.0438882
ENST00000246532.5	IGFLR1	protein_coding	1645	0.189976
ENST00000246533.7	CAPNS1	protein_coding	1918	0.0507847
ENST00000246535.3	PDCD2L	protein_coding	1171	0.242929
ENST00000246548.8	UBA2	protein_coding	4023	0.0918014
ENST00000246549.2	FFAR2	protein_coding	2051	0.00378299
ENST00000246551.8	HCST	protein_coding	613	1.01303
ENST00000246553.3	FFAR1	protein_coding	2311	0.00710935
ENST00000246554.7	COX6B1	protein_coding	667	10.0612
ENST00000246657.2	CCR7	protein_coding	2173	0.0456196
ENST00000246672.3	NR1D1	protein_coding	2772	0.105115
ENST00000246747.8	ARL2	protein_coding	979	0.71212
ENST00000246784.7	BCL2L12	protein_coding	990	0.154558
ENST00000246792.3	RRAS	protein_coding	1044	0.0728165
ENST00000246794.9	PRRG2	protein_coding	1404	0.0105708
ENST00000246802.9	GLTSCR2	protein_coding	1528	4.3894
ENST00000246841.3	FLRT1	protein_coding	3949	0.0135388
ENST00000246868.6	SBDS	protein_coding	1631	1.23753
ENST00000246895.8	STATH	protein_coding	598	0.00388367
ENST00000246911.6	IFI35	retained_intron	747	0.0400167
ENST00000246912.8	MLX	protein_coding	2586	0.0453011
ENST00000246914.9	WNK4	protein_coding	4001	0.0642756
ENST00000246949.9	DNASE1	protein_coding	4200	0.135032
ENST00000246957.9	TRAP1	protein_coding	2296	0.702267
ENST00000247003.8	DDX49	protein_coding	1830	0.651609
ENST00000247005.7	GDF1	protein_coding	2517	0.00149639
ENST00000247020.8	SDF2	protein_coding	1568	0.197577
ENST00000247026.9	NSRP1	protein_coding	2541	0.0714433
ENST00000247087.9	AHDC1	protein_coding	6334	0.0407305
ENST00000247138.10	SLC35A2	protein_coding	1672	0.0124872
ENST00000247140.8	PQBP1	protein_coding	664	0.25619
ENST00000247153.7	CFP	protein_coding	1713	0.0086689
ENST00000247161.7	ELK1	protein_coding	2695	0.470064
ENST00000247178.5	ATG14	protein_coding	4742	0.27059
ENST00000247182.6	SIX1	protein_coding	3996	0.00516941
ENST00000247191.6	DLGAP5	protein_coding	2973	0.447814
ENST00000247194.8	L3HYPDH	protein_coding	1527	0.0336481
ENST00000247207.6	HSPA2	protein_coding	2767	0.033276
ENST00000247225.6	SGPP1	protein_coding	3312	0.235836
ENST00000247226.12	PLEKHG3	protein_coding	10351	0.00188392
ENST00000247270.3	EVI2A	protein_coding	1860	0.254227
ENST00000247271.4	OMG	protein_coding	1947	0.0423703
ENST00000247291.7	AIF1L	protein_coding	3364	0.0621039
ENST00000247295.4	FAM78A	processed_transcript	4560	0.0138417
ENST00000247306.4	CTAG2	protein_coding	993	0.00707525
ENST00000247461.8	CANX	protein_coding	4260	2.51101
ENST00000247584.6	HIVEP3	protein_coding	12110	0.57287
ENST00000247655.3	COX7C	protein_coding	666	14.214
ENST00000247665.11	PHPT1	protein_coding	890	0.66499
ENST00000247668.6	TRAF2	protein_coding	2264	0.64703
ENST00000247706.3	ABHD8	protein_coding	2090	0.198889
ENST00000247815.8	HELB	protein_coding	12866	0.101338
ENST00000247843.6	YEATS4	protein_coding	1434	0.377035
ENST00000247866.8	NDUFB2	protein_coding	504	3.95252
ENST00000247879.2	TAS2R3	protein_coding	1101	0.0317736
ENST00000247881.3	TAS2R4	protein_coding	2378	0.0420043
ENST00000247883.5	TAS2R5	protein_coding	1151	0.0397184
ENST00000247930.4	ZNF777	protein_coding	3233	0.145289
ENST00000247933.8	IDUA	protein_coding	2163	4.08423e-10
ENST00000247956.10	ZNF317	protein_coding	4073	0.330872
ENST00000247970.8	PIN1	protein_coding	997	1.61129
ENST00000247977.8	FBXL12	protein_coding	1852	0.0907295
ENST00000247992.5	PLA2G2C	protein_coding	453	0.0168379
ENST00000248041.12	CYP4F11	protein_coding	2977	0.0166241
ENST00000248054.9	SIN3B	protein_coding	5037	0.111761
ENST00000248071.5	KLF2	protein_coding	2018	0.0124096
ENST00000248072.3	OR7C2	protein_coding	960	0.00368021
ENST00000248076.3	F2RL3	protein_coding	3473	0.0167375
ENST00000248089.7	HCFC1R1	protein_coding	965	0.116683
ENST00000248098.7	HN1L	protein_coding	3718	0.205575
ENST00000248104.11	UNKL	protein_coding	4320	0.0470809
ENST00000248114.6	GFER	protein_coding	2345	0.265937
ENST00000248121.6	SYNGR3	protein_coding	2051	0.0075158
ENST00000248142.7	WDR24	protein_coding	2763	0.0226344
ENST00000248150.4	GNG13	protein_coding	984	0.0268893
ENST00000248151.4	TUBBP1	transcribed_processed_pseudogene	1335	0.0108823
ENST00000248211.10	ZNF10	protein_coding	4441	0.0141076
ENST00000248244.5	TICAM1	protein_coding	2676	0.0965708
ENST00000248248.7	MON1B	protein_coding	6091	0.183638
ENST00000248306.7	METTL25	protein_coding	2093	0.027054
ENST00000248342.8	EIF3K	protein_coding	864	3.39237
ENST00000248378.5	EMC6	protein_coding	653	0.462766
ENST00000248420.9	CACTIN	protein_coding	2671	0.0632637
ENST00000248437.8	TUBA4A	protein_coding	2162	0.0358866
ENST00000248444.9	VIL1	protein_coding	6531	0.0143143
ENST00000248450.8	AAMP	protein_coding	1886	0.429611
ENST00000248451.7	PNKD	protein_coding	758	0.887666
ENST00000248564.5	GNG11	protein_coding	3055	0.00268474
ENST00000248566.3	SHFM1	protein_coding	1314	0.612027
ENST00000248598.5	FGL2	protein_coding	4261	0.00904856
ENST00000248600.5	STYXL1	protein_coding	1415	0.0775375
ENST00000248633.8	PEX1	protein_coding	4385	0.0195374
ENST00000248668.4	LRFN1	protein_coding	3381	0.0313894
ENST00000248701.8	SPINK2	protein_coding	613	0.0948161
ENST00000248706.4	RASL11B	protein_coding	1995	0.0123086
ENST00000248846.9	TUBGCP6	protein_coding	5612	0.0681868
ENST00000248879.7	DGCR6L	protein_coding	1154	1.04788
ENST00000248901.10	CYTH4	protein_coding	3206	0.0121576
ENST00000248923.8	GGT1	protein_coding	2326	0.234686
ENST00000248924.10	GCAT	protein_coding	1497	0.489768
ENST00000248929.13	SGSM3	protein_coding	2969	0.191759
ENST00000248948.3	VPREB3	protein_coding	610	0.0227142
ENST00000248958.4	SDF2L1	protein_coding	865	0.599238
ENST00000248975.5	YWHAH	protein_coding	1825	0.734342
ENST00000249014.4	CDC42EP1	protein_coding	2181	0.0102838
ENST00000249041.2	GALR3	protein_coding	1157	0.00352183
ENST00000249042.7	TST	protein_coding	1211	0.0339783
ENST00000249044.2	APOL5	protein_coding	1438	0.00923038
ENST00000249064.8	CCDC117	protein_coding	3985	0.707185
ENST00000249071.10	RAC2	protein_coding	1482	2.68453
ENST00000249075.3	LIF	protein_coding	3969	0.0382625
ENST00000249116.6	APOBEC3A	protein_coding	1444	0.00881588
ENST00000249209.8	EMC4	protein_coding	852	0.231478
ENST00000249269.8	PMPCB	protein_coding	2472	0.301492
ENST00000249270.11	DNAJC2	protein_coding	1846	0.111509
ENST00000249289.4	ATP6V1F	protein_coding	704	2.01245
ENST00000249299.6	LSM8	protein_coding	1305	0.63454
ENST00000249330.2	VGF	protein_coding	2575	0.642408
ENST00000249344.6	STRIP2	protein_coding	5115	0.0510338
ENST00000249356.3	DNAJB9	protein_coding	2715	0.211849
ENST00000249363.3	LRRC4	protein_coding	3828	0.0196952
ENST00000249364.8	CALU	protein_coding	3357	0.899668
ENST00000249373.7	SMO	protein_coding	3738	0.0849312
ENST00000249389.2	OPN1SW	protein_coding	1096	0.0904093
ENST00000249396.11	SIRT2	protein_coding	2070	0.362353
ENST00000249440.4	HOXD3	protein_coding	2303	0.00083039
ENST00000249442.10	MTX2	protein_coding	1364	0.28535
ENST00000249501.4	HOXD10	protein_coding	1989	0.00764357
ENST00000249504.6	HOXD11	protein_coding	1533	0.00793439
ENST00000249636.10	PIAS1	protein_coding	8115	0.0889333
ENST00000249647.7	SNAP23	protein_coding	2687	0.185109
ENST00000249700.8	TMOD2	protein_coding	9191	0.0743502
ENST00000249736.11	SLTM	protein_coding	1373	0.0810515
ENST00000249749.6	DLL4	protein_coding	3372	0.00745406
ENST00000249786.8	SERF2	protein_coding	1537	3.42858
ENST00000249806.9	CLN6	protein_coding	2242	0.626223
ENST00000249822.8	ARPP19	protein_coding	5301	0.555392
ENST00000249837.7	VPS13C	protein_coding	13300	0.126115
ENST00000249842.7	ISLR	protein_coding	2371	0.00241544
ENST00000249887.2	ACKR4	protein_coding	1914	0.011534
ENST00000249910.5	MBD4	protein_coding	2470	0.0485652
ENST00000249923.7	COPB1	protein_coding	3481	0.394867
ENST00000250018.6	TPH1	protein_coding	5325	0.00793427
ENST00000250024.8	E2F8	protein_coding	3240	0.132193
ENST00000250055.2	SOX15	protein_coding	1396	0.0819885
ENST00000250056.12	FAM64A	protein_coding	1473	0.214855
ENST00000250066.6	USP6	protein_coding	7976	0.0074242
ENST00000250076.7	ZNF232	protein_coding	2179	0.0480316
ENST00000250092.10	CD68	protein_coding	1878	0.0681032
ENST00000250101.9	TXNDC17	protein_coding	2219	0.0211379
ENST00000250111.8	ATP1B2	protein_coding	3153	0.00336871
ENST00000250113.11	FXR2	protein_coding	2957	0.601385
ENST00000250124.10	MPDU1	protein_coding	1601	0.18377
ENST00000250160.10	WISP1	protein_coding	3844	0.00142642
ENST00000250173.5	LRRC6	protein_coding	1672	0.0201603
ENST00000250237.9	QTRT1	protein_coding	1317	0.0962735
ENST00000250241.12	ILF3	protein_coding	3035	0.037493
ENST00000250263.7	ERI1	protein_coding	4615	0.0887332
ENST00000250340.8	CLEC11A	protein_coding	1419	0.60288
ENST00000250377.11	KIAA0391	protein_coding	6118	0.0968389
ENST00000250378.7	CMA1	protein_coding	937	0.00448709
ENST00000250379.12	GEMIN2	protein_coding	1094	0.187373
ENST00000250383.10	DHRS2	protein_coding	1705	1.37568e-10
ENST00000250405.9	BCL2L2	protein_coding	3605	0.0166726
ENST00000250416.9	PARP2	protein_coding	1886	0.106742
ENST00000250448.2	FOXA1	protein_coding	2862	0.0118485
ENST00000250454.7	EAPP	protein_coding	1321	0.942619
ENST00000250457.7	EGLN3	protein_coding	2709	0.0202864
ENST00000250489.8	TMEM55B	protein_coding	1961	0.0614941
ENST00000250495.9	NEDD8	protein_coding	708	3.97475
ENST00000250498.8	DAD1	protein_coding	731	3.84463
ENST00000250535.4	CDO1	protein_coding	1860	0.00534726
ENST00000250559.13	RAP1B	protein_coding	13438	0.0161863
ENST00000250615.7	AANAT	protein_coding	1913	0.00101246
ENST00000250617.6	ARHGEF6	protein_coding	6019	0.314086
ENST00000250693.1	ART1	protein_coding	1312	0.00410282
ENST00000250699.2	CHRNA10	protein_coding	1945	0.0378786
ENST00000250776.5	TTTY1B	lincRNA	910	0.00116082
ENST00000250784.12	RPS4Y1	protein_coding	1305	1.15264
ENST00000250805.5	TTTY1	lincRNA	910	0.00116082
ENST00000250838.5	CDY2A	protein_coding	1954	0.000494827
ENST00000250894.8	MAPK8IP3	protein_coding	5661	0.0471847
ENST00000250916.5	KLF16	protein_coding	2890	0.145384
ENST00000250930.7	TMEM8A	protein_coding	2346	0.130938
ENST00000250937.7	DOHH	protein_coding	1757	0.13842
ENST00000250974.9	ABHD17A	protein_coding	1630	0.0480418
ENST00000251038.9	ZC3H14	protein_coding	18281	0.0247313
ENST00000251047.5	LMAN1	protein_coding	5521	0.448625
ENST00000251074.5	NUP37	protein_coding	1203	0.661992
ENST00000251076.9	DMXL2	protein_coding	10672	0.0705762
ENST00000251081.6	DSC2	protein_coding	4826	0.000928527
ENST00000251089.6	ANGEL1	protein_coding	5176	0.139415
ENST00000251091.9	SAMD4A	protein_coding	6565	0.00156616
ENST00000251101.11	ENOSF1	protein_coding	1867	0.0938911
ENST00000251102.12	CNGB1	protein_coding	5641	0.00609394
ENST00000251108.10	CDADC1	protein_coding	3386	0.0922346
ENST00000251143.9	C16orf62	protein_coding	3894	0.0638151
ENST00000251166.8	CORO7	protein_coding	3540	0.0700097
ENST00000251170.11	SEC14L5	protein_coding	6459	0.0087152
ENST00000251181.8	CEP170B	retained_intron	846	0.0061277
ENST00000251195.9	CLSPN	protein_coding	4769	0.130371
ENST00000251203.13	PBX4	protein_coding	1724	0.0454545
ENST00000251241.8	DHX40	protein_coding	3660	0.371066
ENST00000251250.7	DTWD1	protein_coding	13776	0.0334565
ENST00000251268.10	MEGF8	protein_coding	9549	0.00793905
ENST00000251269.9	ZNF221	protein_coding	2535	0.00302725
ENST00000251287.2	HCN2	protein_coding	3408	0.0519317
ENST00000251289.9	WDR18	protein_coding	1501	0.0157205
ENST00000251303.10	SLX1A	protein_coding	1091	0.600998
ENST00000251334.6	INTS2	protein_coding	4255	0.186445
ENST00000251343.9	KHNYN	protein_coding	6725	0.356251
ENST00000251363.9	CERS4	protein_coding	1797	0.0523178
ENST00000251366.7	ESRP2	retained_intron	3228	0.0127615
ENST00000251376.7	LILRA2	protein_coding	4429	0.00115028
ENST00000251412.7	TUBG2	protein_coding	1761	0.193819
ENST00000251413.7	TUBG1	protein_coding	1611	0.857268
ENST00000251453.7	RPS16	protein_coding	560	5.30098
ENST00000251472.8	MAST1	protein_coding	4833	0.00906684
ENST00000251473.9	PLPPR2	protein_coding	2727	0.0586923
ENST00000251496.6	NCAPG	protein_coding	4661	0.381452
ENST00000251507.8	RABGAP1L	protein_coding	2899	0.0885489
ENST00000251527.9	ESYT2	protein_coding	5960	0.635097
ENST00000251535.10	ALOX12	protein_coding	2358	0.0190559
ENST00000251547.9	FBXO44	protein_coding	2903	0.0376348
ENST00000251588.6	NARFL	protein_coding	2112	0.117814
ENST00000251607.10	TRNT1	protein_coding	2276	0.322939
ENST00000251630.10	PDGFRL	protein_coding	1901	0.00308289
ENST00000251636.9	DHX29	protein_coding	4502	0.218254
ENST00000251642.7	DHX58	protein_coding	2617	0.0406171
ENST00000251654.8	PCCB	protein_coding	1833	0.637852
ENST00000251691.4	ARFGEF3	protein_coding	14877	0.000696954
ENST00000251722.10	USP40	protein_coding	5692	0.0144823
ENST00000251739.9	VPS50	protein_coding	1193	0.0913883
ENST00000251775.8	SNX4	protein_coding	2513	0.240736
ENST00000251809.4	SPAG1	protein_coding	3748	0.057017
ENST00000251810.7	RRM2B	protein_coding	4931	0.103819
ENST00000251822.6	RHOBTB2	protein_coding	5451	0.0222971
ENST00000251849.8	RAF1	protein_coding	3300	0.693874
ENST00000251864.6	TDRD1	protein_coding	4510	0.00194172
ENST00000251871.7	MED17	protein_coding	4874	0.135562
ENST00000251879.10	RIC1	protein_coding	4127	0.0864938
ENST00000251900.8	SCML2	protein_coding	4200	0.14902
ENST00000251968.3	TSG101	protein_coding	1824	0.198803
ENST00000251973.9	CARD10	protein_coding	3934	0.00079442
ENST00000252011.7	DHX35	protein_coding	3325	0.150696
ENST00000252015.2	TRPC4AP	protein_coding	3226	0.175925
ENST00000252032.9	C20orf194	protein_coding	6869	0.0394946
ENST00000252050.8	CUL9	protein_coding	7780	0.0221992
ENST00000252071.8	ACTR3C	protein_coding	1218	0.0121536
ENST00000252100.6	TMCO6	protein_coding	1834	0.0547657
ENST00000252102.8	NDUFA2	protein_coding	804	1.09923
ENST00000252108.7	UBE4A	protein_coding	6103	0.603199
ENST00000252115.9	POLDIP3	protein_coding	3441	0.521888
ENST00000252134.11	MICAL3	retained_intron	917	0.006303
ENST00000252136.11	TRMT2A	protein_coding	2964	0.238082
ENST00000252137.10	DGCR14	protein_coding	5392	0.153657
ENST00000252211.6	ZKSCAN3	protein_coding	4725	0.0309002
ENST00000252229.6	MICB	protein_coding	2446	0.0260174
ENST00000252244.3	KRT1	protein_coding	2451	0.0375183
ENST00000252268.8	DPF2	protein_coding	2462	0.419944
ENST00000252288.6	GAMT	protein_coding	1053	0.480083
ENST00000252318.6	GALNT8	protein_coding	2380	0.00512923
ENST00000252321.4	KCNA5	protein_coding	2800	0.00118777
ENST00000252322.1	CRACR2A	protein_coding	2186	0.0721161
ENST00000252329.3	PSMG3	protein_coding	1007	0.0412201
ENST00000252336.10	STARD8	protein_coding	4862	6.6093e-08
ENST00000252338.4	FAM155B	protein_coding	4013	0.00202071
ENST00000252440.11	ECSIT	protein_coding	1501	0.0992095
ENST00000252444.9	LDLR	protein_coding	5337	0.180982
ENST00000252445.7	ELOF1	protein_coding	1019	1.40747
ENST00000252456.6	CNN1	protein_coding	1633	0.00271942
ENST00000252457.9	CDC16	protein_coding	2034	0.0152713
ENST00000252458.6	CDC16	protein_coding	1991	0.0342771
ENST00000252482.7	EXOC3L2	protein_coding	1706	0.00747621
ENST00000252483.9	PVRL2	protein_coding	2466	0.0295879
ENST00000252485.8	PVRL2	protein_coding	2112	0.00931235
ENST00000252486.8	APOE	protein_coding	1208	0.0481051
ENST00000252487.9	TOMM40	protein_coding	1707	0.403125
ENST00000252490.5	APOC4-APOC2	protein_coding	727	0.0113609
ENST00000252505.3	ALLC	protein_coding	1446	0.0179114
ENST00000252506.10	GADD45G	protein_coding	1065	0.00773995
ENST00000252512.13	XPO7	protein_coding	4861	0.482287
ENST00000252519.7	ACE2	protein_coding	3393	0.00075192
ENST00000252527.8	INF2	protein_coding	3050	0.0816995
ENST00000252530.9	FAM98C	protein_coding	1271	0.10462
ENST00000252542.8	SAFB2	protein_coding	3371	0.347224
ENST00000252575.10	NCAN	protein_coding	6387	0.000447306
ENST00000252590.8	PLVAP	protein_coding	2305	0.00139252
ENST00000252593.6	BST2	protein_coding	1019	0.266405
ENST00000252594.10	NSUN5	protein_coding	1672	0.205084
ENST00000252595.11	SLC27A1	protein_coding	3594	0.0334556
ENST00000252597.7	USHBP1	protein_coding	3335	0.00597064
ENST00000252599.8	COLGALT1	protein_coding	3704	0.237523
ENST00000252602.1	MRPL34	protein_coding	968	0.238953
ENST00000252603.6	PGLS	protein_coding	1028	0.797029
ENST00000252622.14	LSM7	protein_coding	529	1.55806
ENST00000252655.1	RSPH3	protein_coding	2175	0.0343411
ENST00000252660.5	MAS1	protein_coding	9841	0.0028342
ENST00000252674.8	MLLT1	protein_coding	4507	0.367847
ENST00000252675.6	FUT5	protein_coding	1916	0.00101076
ENST00000252699.6	ACTN4	protein_coding	4963	0.277729
ENST00000252711.6	NDUFA10	protein_coding	4915	0.0446134
ENST00000252713.8	ZNF655	protein_coding	2535	0.0649684
ENST00000252723.2	EPO	protein_coding	1330	0.00404082
ENST00000252725.9	ARPC1B	protein_coding	1551	0.88111
ENST00000252744.5	ZSWIM6	protein_coding	5501	0.0439437
ENST00000252773.11	UNC13A	protein_coding	9837	0.00275712
ENST00000252785.3	SCO2	protein_coding	992	0.0577225
ENST00000252797.6	ZNF764	protein_coding	2738	0.0717795
ENST00000252799.3	ZNF747	protein_coding	3936	0.0686466
ENST00000252804.8	PXDN	protein_coding	6808	0.148775
ENST00000252813.5	PGPEP1	protein_coding	1409	0.0390974
ENST00000252816.10	LSM4	protein_coding	986	3.56973
ENST00000252818.4	JUND	protein_coding	1863	1.29624
ENST00000252840.10	ZNF557	protein_coding	2268	0.349756
ENST00000252891.8	NUMBL	protein_coding	3561	0.0460392
ENST00000252898.11	TNNI2	protein_coding	678	0.00331233
ENST00000252934.9	ATXN10	protein_coding	3329	0.178565
ENST00000252936.7	TUBGCP2	protein_coding	3885	0.109012
ENST00000252971.10	MNX1	protein_coding	2174	0.0461153
ENST00000252979.5	ZNF337	protein_coding	3205	0.272843
ENST00000252984.11	ALKBH6	protein_coding	955	0.071355
ENST00000252992.8	CEP85	protein_coding	3935	0.377508
ENST00000252996.8	TAF4	protein_coding	4628	0.0840383
ENST00000252998.1	RBBP8NL	protein_coding	2793	0.00067735
ENST00000252999.7	LAMA5	protein_coding	11426	0.00306103
ENST00000253003.6	ADRM1	protein_coding	1478	2.37174
ENST00000253008.2	PRDM12	protein_coding	2476	0.00258105
ENST00000253023.7	UBE2M	protein_coding	1508	0.945422
ENST00000253024.9	TRIM28	protein_coding	2960	0.764029
ENST00000253031.6	YIPF2	protein_coding	2087	0.254265
ENST00000253039.8	EIF2S3	protein_coding	2858	2.51301
ENST00000253047.6	TMEM160	protein_coding	663	0.558907
ENST00000253048.9	ZC3H4	protein_coding	6119	0.148217
ENST00000253054.12	GMFG	protein_coding	616	1.53822
ENST00000253055.7	MAP3K10	protein_coding	3436	0.188207
ENST00000253063.3	SESN2	protein_coding	3453	0.242966
ENST00000253079.10	CCDC62	protein_coding	3546	0.0096383
ENST00000253083.8	HIP1R	protein_coding	4539	0.114208
ENST00000253099.10	MRPL4	protein_coding	1455	0.265433
ENST00000253107.11	PPAN	protein_coding	1657	0.525477
ENST00000253108.8	EIF3G	protein_coding	1103	6.75678
ENST00000253109.4	ANGPTL6	protein_coding	1900	0.0146473
ENST00000253110.15	C19orf66	protein_coding	2117	0.074389
ENST00000253115.6	ZNF426	protein_coding	7085	0.180244
ENST00000253122.9	SLC6A8	protein_coding	3763	0.0207349
ENST00000253144.13	ZNF331	protein_coding	5042	0.0639928
ENST00000253159.12	ZNF236	protein_coding	8124	0.00865115
ENST00000253193.8	LRP3	protein_coding	3807	0.00456022
ENST00000253233.5	C12orf65	protein_coding	2073	0.19794
ENST00000253237.9	GRWD1	protein_coding	5571	0.368364
ENST00000253247.8	NOL11	protein_coding	2947	0.272288
ENST00000253251.12	UBE4B	protein_coding	4772	0.0932627
ENST00000253255.6	PKDREJ	protein_coding	7693	0.011542
ENST00000253270.11	SLC35D2	protein_coding	1613	0.00921405
ENST00000253320.8	TXLNGY	processed_transcript	7299	0.082613
ENST00000253329.2	PPIL4	protein_coding	2232	0.41033
ENST00000253339.9	LATS1	protein_coding	4256	0.0244488
ENST00000253401.10	ARHGEF9	protein_coding	5413	0.0293296
ENST00000253407.3	C1QL1	protein_coding	1295	0.0711108
ENST00000253408.9	GFAP	protein_coding	3086	0.0032666
ENST00000253410.2	HIGD1B	protein_coding	635	0.104993
ENST00000253413.9	ATP6V1E1	protein_coding	1402	1.25612
ENST00000253452.6	COX4I1	protein_coding	708	7.14492
ENST00000253457.7	EMC8	protein_coding	1962	0.474086
ENST00000253458.11	GSE1	protein_coding	7495	0.277598
ENST00000253461.8	C16orf95	protein_coding	953	0.0129909
ENST00000253462.7	GINS2	protein_coding	2673	0.413674
ENST00000253496.3	F12	protein_coding	2049	0.00256434
ENST00000253506.9	NFATC1	protein_coding	4642	0.13387
ENST00000253577.7	ABCB7	protein_coding	2377	0.0524061
ENST00000253669.9	HAUS8	protein_coding	1568	0.103514
ENST00000253686.6	MRPS25	protein_coding	4586	0.195853
ENST00000253692.11	TBC1D5	protein_coding	7854	0.0529759
ENST00000253693.6	CAPN7	protein_coding	4353	0.244178
ENST00000253697.7	C3orf20	protein_coding	3326	0.00864067
ENST00000253699.7	RBSN	protein_coding	6678	0.172505
ENST00000253719.6	NAPSA	protein_coding	1548	0.00294432
ENST00000253727.9	NR1H2	protein_coding	1998	0.640301
ENST00000253754.7	PDLIM4	protein_coding	2282	0.00636173
ENST00000253778.12	GFPT2	protein_coding	3093	0.0148425
ENST00000253788.9	RPL27	protein_coding	490	37.7088
ENST00000253789.9	PSMC3IP	protein_coding	1408	0.0692367
ENST00000253794.6	VPS25	protein_coding	1101	1.1897
ENST00000253796.9	RAMP2	protein_coding	780	0.0130846
ENST00000253799.7	AOC2	protein_coding	2657	0.122713
ENST00000253801.6	G6PC	protein_coding	3096	0.0112818
ENST00000253811.10	DIAPH1	protein_coding	5789	0.00498971
ENST00000253814.5	NDFIP1	protein_coding	3851	0.334537
ENST00000253815.3	UBE2D2	protein_coding	444	1.59079
ENST00000253861.4	EXOC4	protein_coding	4185	0.165944
ENST00000253925.11	PPFIA1	protein_coding	5234	0.0774341
ENST00000253928.13	FLYWCH1	protein_coding	5037	0.0300915
ENST00000253934.9	TMEM204	protein_coding	1686	0.0223673
ENST00000253952.9	THOC6	protein_coding	1246	0.14201
ENST00000254029.7	WDR44	protein_coding	4111	0.0601105
ENST00000254035.8	CKMT2	protein_coding	1512	0.0147714
ENST00000254037.6	ZCCHC9	protein_coding	4606	0.0862124
ENST00000254051.10	TNS4	protein_coding	4067	0.00190264
ENST00000254066.9	RARA	protein_coding	2414	0.101468
ENST00000254101.3	PRKAB2	protein_coding	5417	0.165048
ENST00000254108.11	FUS	protein_coding	5119	0.100988
ENST00000254109.9	CLUHP3	processed_transcript	1812	0.125609
ENST00000254166.3	ZNF132	protein_coding	3031	0.0133031
ENST00000254182.11	ZNF211	protein_coding	1959	0.0649247
ENST00000254190.3	CHSY1	protein_coding	4550	0.685953
ENST00000254193.10	SNRPA1	protein_coding	1055	0.590358
ENST00000254227.3	NR0B2	protein_coding	1156	0.00296934
ENST00000254231.4	LIN28A	protein_coding	3458	0.0111182
ENST00000254235.7	ADCY7	protein_coding	6138	0.134892
ENST00000254250.7	THAP1	protein_coding	2161	0.45127
ENST00000254260.7	RHPN2	protein_coding	3500	0.0143528
ENST00000254262.9	FAAP24	nonsense_mediated_decay	875	0.0348448
ENST00000254286.8	ACTR10	protein_coding	2419	0.033171
ENST00000254299.8	GCH1	processed_transcript	2901	0.0334791
ENST00000254320.7	PODNL1	protein_coding	1859	0.00343868
ENST00000254321.9	ZNF700	protein_coding	2882	0.233937
ENST00000254322.2	DNAJB1	protein_coding	2264	0.578457
ENST00000254323.6	ZSWIM4	protein_coding	4339	0.0566739
ENST00000254325.8	RFX1	protein_coding	4332	0.0811689
ENST00000254337.10	DCAF15	protein_coding	2278	0.375879
ENST00000254436.7	TRIM21	protein_coding	1924	0.977772
ENST00000254442.7	WDR7	protein_coding	14083	0.00591856
ENST00000254480.9	SMARCC1	protein_coding	6375	0.30852
ENST00000254488.6	SLC6A11	protein_coding	4296	0.0007252
ENST00000254508.6	NUP210	protein_coding	7193	0.329122
ENST00000254521.7	HSD17B7	protein_coding	1190	0.360498
ENST00000254528.3	EMILIN2	protein_coding	5910	0.0207602
ENST00000254579.10	DNHD1	protein_coding	14862	0.010266
ENST00000254584.6	ARFIP2	protein_coding	2543	0.0736755
ENST00000254605.10	RRP8	protein_coding	6560	0.1167
ENST00000254616.10	TIMM10B	protein_coding	2840	0.566165
ENST00000254624.9	EFR3A	protein_coding	5438	0.0528506
ENST00000254630.11	PTCD3	protein_coding	6734	0.303954
ENST00000254636.9	IMMT	protein_coding	2613	0.11102
ENST00000254644.12	MRPL35	protein_coding	1061	0.210444
ENST00000254654.7	ILKAP	protein_coding	1490	0.34897
ENST00000254657.7	PER2	protein_coding	6385	0.115856
ENST00000254661.4	RAMP1	protein_coding	910	0.00464328
ENST00000254663.10	SCLY	protein_coding	2562	0.0467637
ENST00000254667.7	PTPRE	protein_coding	5331	0.000146505
ENST00000254691.9	CARD6	protein_coding	4221	0.00885158
ENST00000254695.12	RAP1GAP2	protein_coding	6661	0.010895
ENST00000254718.8	MYBBP1A	protein_coding	4807	0.101762
ENST00000254719.9	RPA1	protein_coding	4340	0.302145
ENST00000254722.8	SERPINF1	protein_coding	1548	0.0228051
ENST00000254724.6	RP11-382D8.3	processed_pseudogene	282	0.0958978
ENST00000254730.10	EEFSEC	protein_coding	2232	0.0625322
ENST00000254742.6	TMEM128	protein_coding	1737	0.241574
ENST00000254759.7	COQ3	protein_coding	1335	0.182349
ENST00000254770.2	LANCL2	protein_coding	4353	0.0914781
[truncated: 117,224 more rows]
