# Supplementary material for: Robust T cell activation requires an eIF3-driven burst in T cell receptor translation
Source: eLife. 2021 Dec 31;10:e74272. doi: 10.7554/eLife.74272 (PMC8758144; doi:10.7554/eLife.74272)
Supplement: Source data 1. — Boxed regions are the regions shown in the figures. [file elife-74272-supp7.zip]

Archive with 13 entries (12 files):
- DeSilva_Source_Data_Gels-revised/
- DeSilva_Source_Data_Gels-revised/Figure_6.pdf
- DeSilva_Source_Data_Gels-revised/Figure_5.pdf
- DeSilva_Source_Data_Gels-revised/Figure_4.pdf
- DeSilva_Source_Data_Gels-revised/.DS_Store
- DeSilva_Source_Data_Gels-revised/Figure_1.pdf
- DeSilva_Source_Data_Gels-revised/Figure_1_S1A.pdf
- DeSilva_Source_Data_Gels-revised/Figure_6_S1.pdf
- DeSilva_Source_Data_Gels-revised/Figure_4_S1.pdf
- DeSilva_Source_Data_Gels-revised/Figure_5_S1B.pdf
- DeSilva_Source_Data_Gels-revised/Figure_5_S5.pdf
- DeSilva_Source_Data_Gels-revised/Figure1_S1_page1.pdf
- DeSilva_Source_Data_Gels-revised/Figure1_S1_page2.pdf
