# Supplementary material for: Robust T cell activation requires an eIF3-driven burst in T cell receptor translation
Source: eLife. 2021 Dec 31;10:e74272. doi: 10.7554/eLife.74272 (PMC8758144; doi:10.7554/eLife.74272)
Supplement: Source data 2. [file elife-74272-supp8.zip]

Archive with 52 entries (51 files):
- DeSilva_Source_Figure_xlsx_files-v2/
- DeSilva_Source_Figure_xlsx_files-v2/DeSilva_Figure4B_TCRB.xlsm.gz
- DeSilva_Source_Figure_xlsx_files-v2/DeSilva_Figure5-figure-supplement-5B.xlsx.gz
- DeSilva_Source_Figure_xlsx_files-v2/DeSilva_Figure5-figure-supplement-4B.xlsx.gz
- DeSilva_Source_Figure_xlsx_files-v2/DeSilva_Figure5C.xlsx.gz
- DeSilva_Source_Figure_xlsx_files-v2/DeSilva_Figure2-figure-supplement-1H.xlsx.gz
- DeSilva_Source_Figure_xlsx_files-v2/DeSilva_Figure4E.xlsm.gz
- DeSilva_Source_Figure_xlsx_files-v2/DeSilva_Figure3G.xlsm.gz
- DeSilva_Source_Figure_xlsx_files-v2/DeSilva_Figure2H.xlsx.gz
- DeSilva_Source_Figure_xlsx_files-v2/DeSilva_Figure1F.xlsx.gz
- DeSilva_Source_Figure_xlsx_files-v2/.DS_Store
- DeSilva_Source_Figure_xlsx_files-v2/DeSilva_Figure4C_TCRB.xlsm.gz
- DeSilva_Source_Figure_xlsx_files-v2/DeSilva_Figure4D_TCRB.xlsm.gz
- DeSilva_Source_Figure_xlsx_files-v2/DeSilva_Figure5-figure-supplement-5C.xlsx.gz
- DeSilva_Source_Figure_xlsx_files-v2/DeSilva_Figure5-figure-supplement-4A.xlsx.gz
- DeSilva_Source_Figure_xlsx_files-v2/DeSilva_Figure4B_TCRA.xlsm.gz
- DeSilva_Source_Figure_xlsx_files-v2/DeSilva_Figure5F_and_Figure5-figure-supplement-4E.xlsx.gz
- DeSilva_Source_Figure_xlsx_files-v2/DeSilva_Figure3B.xlsx.gz
- DeSilva_Source_Figure_xlsx_files-v2/DeSilva_Figure6A.xlsm.gz
- DeSilva_Source_Figure_xlsx_files-v2/DeSilva_Figure6-figure-supplement-5C-D.xlsx
- DeSilva_Source_Figure_xlsx_files-v2/DeSilva_Figure3C.xlsx.gz
- DeSilva_Source_Figure_xlsx_files-v2/DeSilva_Figure2C.xlsx.gz
- DeSilva_Source_Figure_xlsx_files-v2/DeSilva_Figure5-figure-supplement-1D.xlsx.gz
- DeSilva_Source_Figure_xlsx_files-v2/DeSilva_Figure4D_TCRA.xlsm.gz
- DeSilva_Source_Figure_xlsx_files-v2/DeSilva_Figure4C_TCRA.xlsm.gz
- DeSilva_Source_Figure_xlsx_files-v2/DeSilva_Figure5E_and_Figure5-figure-supplement-4C.xlsx.gz
- DeSilva_Source_Figure_xlsx_files-v2/DeSilva_Figure2F.xlsx.gz
- DeSilva_Source_Figure_xlsx_files-v2/DeSilva_Figure3I.xlsm.gz
- DeSilva_Source_Figure_xlsx_files-v2/DeSilva_Figure5-figure-supplement-5E.xlsx.gz
- DeSilva_Source_Figure_xlsx_files-v2/DeSilva_Figure4_figure-supplement-4C_TCRA.xlsm.gz
- DeSilva_Source_Figure_xlsx_files-v2/DeSilva_Figure4-figure-supplement-4B_TCRB.xlsm.gz
- DeSilva_Source_Figure_xlsx_files-v2/DeSilva_Figure3H.xlsm.gz
- DeSilva_Source_Figure_xlsx_files-v2/DeSilva_Figure2G.xlsx.gz
- DeSilva_Source_Figure_xlsx_files-v2/DeSilva_Figure4_figure-supplement_4D.xlsm.gz
- DeSilva_Source_Figure_xlsx_files-v2/DeSilva_Figure2-figure-supplement-1G.xlsx.gz
- DeSilva_Source_Figure_xlsx_files-v2/.DS_Store.gz
- DeSilva_Source_Figure_xlsx_files-v2/DeSilva_Figure 1-figure-supplement-1C.xlsx.gz
- DeSilva_Source_Figure_xlsx_files-v2/DeSilva_Figure6-figure-suppement-4.xlsx
- DeSilva_Source_Figure_xlsx_files-v2/DeSilva_Figure5D_and_Figure5-figure-supplement-4D.xlsx.gz
- DeSilva_Source_Figure_xlsx_files-v2/DeSilva_Figure5G_and_Figure5-figure-supplement-4F.xlsx.gz
- DeSilva_Source_Figure_xlsx_files-v2/DeSilva_Figure6-figure-supplement-6B-C.xlsx
- DeSilva_Source_Figure_xlsx_files-v2/DeSilva_Figure2E.xlsx.gz
- DeSilva_Source_Figure_xlsx_files-v2/DeSilva_Figure3E.xlsx.gz
- DeSilva_Source_Figure_xlsx_files-v2/DeSilva_Figure2-figure-supplement-1E.xlsx.gz
- DeSilva_Source_Figure_xlsx_files-v2/DeSilva_Figure4_figure-supplement-4C_TCRB.xlsm.gz
- DeSilva_Source_Figure_xlsx_files-v2/DeSilva_Figure1-figure-supplement-1D.xlsx.gz
- DeSilva_Source_Figure_xlsx_files-v2/DeSilva_Figure6-figure-supplement-3.xlsx
- DeSilva_Source_Figure_xlsx_files-v2/DeSilva_Figure6F-G_and_Figure6-figure-supplement-1C-D.xlsx
- DeSilva_Source_Figure_xlsx_files-v2/DeSilva_Figure6-figure-supplement-2.xlsx
- DeSilva_Source_Figure_xlsx_files-v2/DeSilva_Figure2D.xlsx.gz
- DeSilva_Source_Figure_xlsx_files-v2/DeSilva_Figure4-figure-supplement-4B_TCRA.xlsm.gz
- DeSilva_Source_Figure_xlsx_files-v2/DeSilva_Figure2-figure-supplement-1D.xlsx.gz
